# Supplementary material for: Lysophospholipids as Predictive Markers of ST-Elevation Myocardial Infarction (STEMI) and Non-ST-Elevation Myocardial Infarction (NSTEMI)
Source: Metabolites. 2020 Dec 31;11(1):25. doi: 10.3390/metabo11010025 (PMC7823877; doi:10.3390/metabo11010025)
Supplement: Supplementary file 1 [file metabolites-11-00025-s001.zip]

Archive with 3 entries (2 files):
- metabolites-1033293-supplementary-update/
- metabolites-1033293-supplementary-update/Supplementary material S1.docx
- metabolites-1033293-supplementary-update/Table S1.xlsx
