# Supplementary material for: Lysophospholipids as Predictive Markers of ST-Elevation Myocardial Infarction (STEMI) and Non-ST-Elevation Myocardial Infarction (NSTEMI)
Source: Metabolites. 2020 Dec 31;11(1):25. doi: 10.3390/metabo11010025 (PMC7823877; doi:10.3390/metabo11010025)
Supplement: Supplementary file 1 [file metabolites-11-00025-s001.zip › metabolites-1033293-supplementary-update/Table S1.xlsx]

## Sheet: Raw data
ID	CLASS (0=Contr, 1=STEMI, 2=NSTEMI)	Var_9	Var_10	Var_11	Var_12	Var_13	Var_14	Var_15	Var_16	Var_17	Var_18	Var_19	Var_20	Var_21	Var_22	Var_23	Var_24	Var_25	Var_26	Var_27	Var_28	Var_29	Var_30	Var_31	Var_32	Var_33	Var_34	Var_35	Var_36	Var_37	Var_38	Var_39	Var_40	Var_41	Var_42	Var_43	Var_44	Var_45	Var_46	Var_47	Var_48	Var_49	Var_50	Var_51	Var_52	Var_53	Var_54	Var_55	Var_56
1	0	5.37		6.6	181	79	23.96	40.68	51143	24922700	212314	238599	39326	303514	51052	91897	29337	56520	38250	585935	11161	7604	4094	52070	2471	7400	12260	4404	17629	266287	5985	11121	6628	73639	3634	0	8434	2576	12797	3996	1088	236637	19046	8688	53545	10998	28249	19687	36052
2	0	5.1		5.95	186	77	22.26	40.61	48638	18007800	202979	159844	54187	317150	28643	94510	22507	42169.1	27263	686301	8685	9386	5665	47009	1982	6921	10259	4475	11754	265953	9874	14263	7472	88302	4652	1388	6433	8490	13130	12953	1993	183628	25856	13549	47506	9503	22107	18492	50193
3	0	4.8		4.9	175	81	26.35	49.99	50882	23867000	177843	192459	134375	246183	74327	84146	32693	53426.3	44176	488740	8031	9717	5910	50042	3530	10903	12098	4943	20291	251723	10595	14965	4841	79842	4269	1469	16481	16191	15880	9411	2034	254907	23910	36715	72614	15092	38175	22634	38576
4	0	5.4		4	181	87	26.56	29.94	47658	23574200	180719	194233	76633	211322	63531	86436	30213	84972.8	34101	467841	6995	7471	5372	57243	4026	7916	12860	7169	14576	196905	15218	11129	3913	91209	17050	1569	8765	4002	16647	7415	939	235897	26656	36006	28463	7758	22223	16652	43587
5	0	5.13	0.88	6.66	181	91	27.72	40.28	56088	29121300	288328	251445	100101	174779	49755	92168	35316	77689.7	32349	450845	8534	10926	4712	64520	3614	12660	13440	5189	25874	381579	10275	13135	6413	104963	4365	2199	5854	11693	15904	6327	1751	226046	25327	41479	86932	13967	33473	27911	39590
6	0	4.9		5.73	173	72	24.06	49.85	50193	25254600	206819	181282	150122	278594	40959	105756	23204	52577.8	30461	621123	7158	10641	5112	52411	1088	10294	13400	5433	20693	338781	10847	16501	4328	141347	3848	549	6488	5964	16070	6299	2029	326351	25359	33658	106123	12375	36974	22801	49776
7	0	5.1		2.59	184	70	20.68	40.25	49545	19464500	198322	177768	104846	113590	43095	57310	21881	37187.3	28398	717709	7477	11906	5392	67615	1621	8510	10699	4598	12831	262755	13423	12358	2642	148757	3693	918	4845	0	17260	6149	1249	278333	20902	29177	468348	19800	31242	20786	41664
8	0	5.7		6.54	169	81	28.36	39.82	50424	24328400	343936	151391	131921	1514630	35543	63620	23476	55867.8	31759	801113	9645	13452	5559	67368	1875	7595	12552	4423	20139	298000	7144	13307	5426	78989	6029	0	12004	10820	17132	4182	2109	256963	22746	26663	32223	9680	21238	25849	40927
9	0	4.86	1.28	6.36	176	85	27.57	40.23	55825	21025500	193008	197239	79942	481171	37403	76097	23302	68125.8	45177	428489	7428	7028	4461	50769	862	7684	12679	5285	18816	299231	7910	15869	6998	74133	5321	1441	15509	9937	15761	5407	1125	270400	18504	20464	33825	7684	28407	28033	46570
10	0	5.9		5	183	88	26.22	40.08	54835	25780200	238481	190321	20308	482894	18472	95516	27335	84457.5	34223	745683	10216	9329	4707	51262	964	9222	57261	5101	10538	284844	5729	14236	8323	78796	6978	943	10045	16172	15765	10691	821	221048	26746	16312	20138	14500	32209	29556	38915
11	0	5.6		6.5	182	76	23.06	40.09	59428	25993600	213328	286354	129136	494230	28795	104888	26540	71014.4	36972	722332	6827	15240	60624	76693	0	10028	13240	6525	20896	372308	5564	15365	5816	117339	5118	0	7979	12588	19492	5027	1343	318735	27733	21052	342514	21208	35738	25370	48951
12	0	5.4		5.1	171	56	18.98	50.03	58341	27925500	189547	179630	119182	85352	17849	76714	17737	23943.8	23374	636751	6085	9222	7141	47041	1350	9359	12649	4452	13573	349690	6305	14713	2917	100558	4294	0	7965	9063	16235	4604	1465	234558	30832	15643	49293	10365	32194	19074	55460
13	0	4		8.51	162	62	23.62	50.13	57843	24867100	195049	183474	134668	314020	27059	89763	20872	45699.3	28352	735936	13055	13374	11945	75935	2443	10155	13250	4774	16022	274616	6398	17718	5439	85496	5703	1139	10078	18155	18866	8639	1883	315051	29678	17559	33222	16381	22793	28390	47921
14	0	5.7		4.54	187	101	28.88	40.06	55555	45580400	318141	274564	41697	129679	32604	92450	29894	85366	35388	612196	13419	8804	5459	64220	4310	13466	12259	5256	24003	330760	10453	9877	4942	67447	3649	569	11567	21283	19572	4152	606	267956	27932	29957	32316	38803	45659	39141	30981
15	0							49.63	49340	22265100	199263	183074	85705	546297	102357	54951	28585	72266.5	28170	486079	4640	10716	5208	71254	0	9001	12447	5991	14716	314976	7862	14847	3668	75913	4526	1160	12985	10715	18395	7099	463	260183	26686	17280	37862	6352	33031	20035	41253
16	0	5.6		5.6	178	79	25.03	40.2	50207	22745900	139141	205205	92681	187048	31724	76206	21354	38977.9	35913	501480	5024	7784	6351	62245	1377	8726	12565	4206	10149	331572	3446	15882	3513	72574	3878	129	6058	13866	10748	10556	1961	253669	22812	10310	28026	6307	20214	14738	51171
17	0	4.8		6.6	188	90	25.46	50.05	51680	24038300	245438	158880	36898	141893	28149	81121	24839	41002.8	28208	714247	13867	7601	5820	49489	5010	8012	15362	4821	18858	226832	8426	11766	4451	95194	5215	216	6353	2982	17651	3115	931	295240	21300	33238	63892	9310	25919	18520	37850
18	0	3.8	1.21	6.26	184	83	24.52	40.25	51790	24272100	244105	190143	24183	500742	16922	85077	21787	51080	29282	666969	13827	9906	5483	48544	16654	7546	11444	4423	16263	254763	12152	16247	4559	63266	5041	0	11883	9726	18886	5752	704	249418	28081	30297	118020	11169	29239	19865	43119
19	0	5.3		5.6	178	87	27.52	40.24	52229	23670900	229959	241251	111010	417438	32408	91931	22744	62604.1	31488	725858	7801	13306	7872	78751	2682	8355	11446	4443	19538	242601	4374	21499	6104	96972	4728	344	7364	13335	24067	12334	1290	264244	24080	16547	43170	9530	29286	25337	68016
20	0	6		4.5	172	76	25.52	40.68	58294	23719400	333738	159656	9971	1370720	22131	99806	27084	65215.6	37398	651216	17697	8968	5621	44435	15006	9751	13468	3201	7647	179387	10798	13197	6772	45020	5609	1923	10730	40625	13619	13461	635	284743	30437	32344	63853	23745	20423	14700	37199
21	0	5.4		7.2	171	94	32.25	39.85	50962	23293600	239536	179766	45138	357419	28200	106424	27316	72314.6	43345	541476	12290	8183	5858	53387	5752	7313	12431	4112	17541	248251	11372	17406	9596	56841	4913	230	7994	13360	13186	11686	1046	248685	20947	32083	49803	16729	24731	21159	45075
22	0	5		8.21	178	71	22.41	40.08	53150	19840500	183410	177859	58882	569446	47556	86357	28651	70861.4	31518	502990	6122	10391	4129	51241	1765	9632	12117	5110	14780	256977	9498	16422	4014	74436	4075	0	12274	8282	15859	5663	1410	247834	23525	21092	71005	9712	33704	20371	50367
23	0	5.5	1.78	6.35	164	72	26.7	50	47828	22887700	129895	213766	81577	100982	34418	69296	22143	42042.9	29981	535529	5871	6961	9812	51077	1733	6560	10095	2656	14055	229761	4308	16016	5104	57295	2815	511	8324	19380	13789	5539	2142	234891	18752	17320	61328	8846	25277	16878	47089
24	0	4.9		4.49	172	90	30.42	49.66	53288	19692200	251498	121436	12798	1518390	16715	98221	23929	61518.4	29408	350670	10691	8057	4015	37052	9212	9115	12860	3199	18442	228078	15634	6643	5225	81350	8485	1093	6529	5101	12706	6324	1724	195713	22153	32951	21690	7742	26013	16536	32557
25	0	4.4		6.1	171	72	24.52	50.12	50276	27456700	211318	223378	44076	338974	35521	81574	25774	65257.1	34702	487528	7717	8326	5372	36817	769	9954	12426	4383	12614	234171	4660	10811	11344	53422	3457	0	8603	11106	12541	7205	1376	251846	19130	12588	18607	12252	30525	17134	39549
26	0
27	0	5.1		6.43	186	88	25.44	39.76	55491	26803200	287641	312858	96607	159455	45822	131042	31397	43523.6	38610	915033	6804	12433	9196	66458	2513	8635	14523	6106	17128	405040	7351	21099	5555	65422	5294	2055	9379	15058	19672	9245	1817	331874	20884	26597	30429	11731	26660	24370	56955
28	0	5.3		5.8	185	75	21.83	40.52	51610	21973700	180512	155152	48194	1107350	34732	66765	18761	51958.8	27132	573827	6068	6670	3581	42693	2311	9410	12237	3653	12852	279496	9040	12289	3171	52758	4465	897	27354	9084	12693	9596	504	306507	32692	14494	59788	9132	44091	18894	39516
29	0	5.18		5.99	170	70	24.22	40.12	45031	29692600	197020	232936	118657	219503	23454	79592	25353	53444	34543	503384	7231	12906	4209	58412	1562	6641	11248	4485	5902	243515	2557	24463	4619	39181	4825	0	6151	62611	16603	12419	2080	141315	13455	6936	35619	14727	18667	13614	68430
30	0	5		7.84	186	86	24.86	50.22	47416	21294100	255686	190709	105368	379657	33713	82700	27891	52580.3	32800	480628	13183	10724	4323	56126	851	8445	10648	6247	15393	177643	4376	18693	8387	55413	2862	0	7684	28412	15199	9316	2444	176889	15977	14257	53133	12624	31727	21118	52231
31	0	6.83		6.8	182	90	27.17	50.8	48108	21041600	266295	243456	106914	176380	46044	95653	29702	64615.4	38715	552668	7076	11436	6199	67379	1426	11059	11176	5191	13459	329402	6318	18849	5669	54555	3113	224	6273	12559	17389	5498	1086	177560	18325	19155	30415	7593	34532	20229	55998
32	0	5.4		5.24	185	86	25.13	50.56	48647	22288800	220550	267113	88633	96352	22287	55666	26308	31559.3	39336	531010	5037	7854	7157	49901	451	8153	10569	4999	11827	324752	6130	25866	11881	69584	3400	895	7237	8988	16073	7572	1526	204663	17650	13276	44716	9305	16103	24362	67713
33	0	5.3		4.7	179	69	21.53	39.92	50362	29359800	218532	258273	90131	273561	32516	120742	21686	56367.3	25078	521079	5654	12499	4311	66524	838	12465	13883	4393	9357	315974	9538	24735	6045	64136	4144	1172	7052	47099	22795	24174	1976	191665	17442	28790	89603	26839	37544	20362	62210
34	0		0.93	6.5	172	70	23.8	36.2	48068	26697400	241978	200207	44696	195740	21427	88321	20260	54431.6	33208	675951	6025	8299	4355	58189	1775	6709	9795	3826	12343	276295	4348	13732	4197	63792	3717	13626	7239	2077	10830	3408	957	191708	22764	12340	13674	7702	19057	22075	33007
35	0		1.4	5	175	83	26.97	43.5	53664	24842700	221940	203169	45323	1019330	18831	65438	19636	51977.1	23299	512881	8992	8552	5484	51038	2272	7040	12138	4389	18255	294138	12096	18290	5132	78898	4520	244	7922	5059	16455	7347	1370	219202	18658	31797	33345	11190	28550	21978	60200
36	0		0.68	6.2	175	112	36.44	40.68	53770	27128700	270025	245328	89621	420493	49543	87531	32580	65656	47095	618651	8789	9850	5577	76906	842	6264	12639	5134	12272	347477	8629	12046	6523	62152	4622	1180	12393	13453	18976	5043	1438	199128	22828	27117	43362	8255	19234	35012	32656
37	0	5.7	1.3	7.6	171	77	26.26	35.3	56543	37523500	240478	285938	100053	312676	27440	90468	30782	68560.9	27298	549797	6834	9582	8414	78094	662	8298	11275	5227	9483	291357	9163	17889	10187	48869	3233	180	8096	53258	16334	9818	1676	335696	16914	25179	54404	24793	16134	23459	50830
38	0	4.9		8.7	176	79	25.5	49.92	56317	24985300	234245	287734	104328	151943	16068	72403	26955	35030.3	34991	716857	6925	10758	5386	48760	490	6250	13379	6131	15800	278596	10096	18259	9067	129415	1747	886	7650	2033	15850	3085	1452	240368	26358	26337	111531	9466	20058	21998	59505
39	0	5.5	1.09	8.04	174	85	28.14	45.81	49995	21816100	203186	201753	86874	789269	23456	85651	29873	70440.8	40258	559225	5550	10677	5516	52782	0	10070	12350	4732	12113	314767	8640	13880	7611	177496	4021	996	10323	484	16855	15666	948	270616	29034	24691	171152	15732	28544	22461	50336
40	0	3.5		5.59	173	82	27.46	39.11	52393	25056000	231677	227633	58330	281671	23787	80695	27046	56862.9	36349	640381	6915	10489	6758	76948	1698	6946	11132	5988	9548	271500	12358	16289	5930	132733	2655	537	11231	3515	15207	9923	1560	256256	15671	14574	120435	12940	27123	27324	48117
41	0	5.15		5.97	175	70	22.86	40.58	56908	31494100	231089	153278	18827	181339	18511	58750	20222	37681.3	25152	374465	7973	9045	5482	56602	5837	9784	12929	3653	24484	246326	17879	11473	7257	135941	5511	2226	5851	831	12886	4932	1800	183859	16670	33873	199751	23317	21951	21356	57823
42	0	4.78	1.62	6.96	168	66	23.28	39.97	53628	18869800	243413	116768	53205	598516	44529	72846	26086	57686.7	35075	567688	17857	10972	3743	55239	1486	8414	12324	5996	11637	199673	7841	16623	3395	85912	2493	4846	9692	1898	16113	6890	1532	218005	25257	17291	189062	14315	22146	19583	43380
43	0	5.1	1.7	7.4	167	66	23.81	39.89	49899	22746300	211713	136583	63791	1172370	22800	83173	19743	59676.6	26731	559728	7919	11472	28791	40135	669	8524	12760	4277	5104	218893	7600	16856	4929	103004	3971	1316	14402	2517	12330	4426	959	209072	20948	17411	64478	9291	28665	16769	53190
44	0	6.4		5.07	173	90	30.07	40.27	51722	42981600	220294	402873	54046	179191	17295	164857	34389	32885.5	56947	595852	5566	8066	4779	49771	1186	24160	12952	5991	9795	345136	8502	17855	13039	119054	2348	675	9201	8220	16169	14036	344	215876	16607	29031	34931	17381	30566	25853	57253
45	0	5.4		5	179	89	27.78	39.99	44444	19860600	171133	258883	68877	153579	26074	72863	21499	54553.5	28285	804417	4660	9662	6550	57905	1997	6649	10993	5361	14449	334633	8247	14071	5267	141846	3528	758	5049	0	19458	4370	987	201823	15544	18799	210585	12025	20480	16866	45197
46	0	4.9		4.84	174	68	22.46	40.03	49106	16868400	280661	210083	119903	367191	12790	67309	16711	35407.7	20512	1228510	8300	12957	5021	66306	2442	7532	13024	4375	11787	244591	7967	17601	2553	144930	2984	0	7525	5747	18589	5069	1364	184620	17281	29721	281566	15377	31618	22854	45599
47	0	4		6.6	177	107	34.15	40.15	51313	28506100	215248	324795	61304	113589	21702	89739	23115	58954.1	34418	602837	10040	8734	6949	51365	1720	8566	13573	5205	7374	322837	14453	16275	7437	118221	3428	1037	8578	6841	15936	6876	713	201346	18777	24556	63109	12931	24442	20717	47954
48	0	4.9		4.77	175	76	24.82	39.95	54801	26283100	231575	240555	49885	1245340	13109	96158	27933	69414.5	41906	567407	7323	11906	6138	64523	1095	9000	12289	5653	10614	294205	8643	12980	6733	130935	3038	1467	7971	2318	14047	6283	924	194914	20510	16079	57550	9795	25922	24293	41417
49	0	6.5		5.54	175	90	29.39	40.14
50	0	5.1		5.62	187	77	22.02	30.45	45031	19226000	139672	112169	54848	682928	41580	65318	18077	27957.4	25135	616955	6748	8839	4831	46130	870	5386	9950	3406	11841	238627	10620	13847	4156	81308	3591	574	8452	2450	12418	5651	1762	281873	17170	21385	30714	8412	18448	18987	40415
51	0	5		7.4	183	95	28.37	49.66	53501	22047700	211937	277940	28983	145856	25036	90748	32931	48204	38874	551128	7196	9772	5269	41670	986	6976	19843	4150	8564	283777	5959	12698	6198	57892	3779	2588	4964	6124	12326	6462	881	242269	19376	12017	65728	9748	26591	19086	38358
52	0	5.5		7	180	97	29.94	40.19	56530	25707000	201334	302938	145376	565835	38602	108329	33488	72600.9	46032	429423	6850	11247	5299	50019	1362	10196	12731	4068	20404	400005	10710	18821	9218	107605	5079	0	9994	5380	13771	8853	2995	224062	20989	26815	243070	14019	35438	20659	47436
53	0	5	1.4	5.6	178	81	25.47	40.06	56344	43738800	223806	282180	167726	197766	32398	64699	23183	49183.6	30052	568189	11489	10406	4440	61989	3952	10704	14771	5063	13664	278438	14242	18125	7208	132716	3780	1068	14177	18194	20463	6097	3481	337041	27760	25474	156241	20822	28336	31134	36635
54	0	6		4.93	180	79	24.38	50.26	51080	25361800	257234	161861	122480	270750	41544	80189	24072	62966.6	28998	432927	6537	11159	6244	63571	0	7645	10541	3923	20789	288349	5497	15141	6358	120530	4806	1540	8218	8387	18978	4635	3140	191735	25297	20204	25091	9771	30798	17993	44311
55	0	5.5		9.33	176	92	29.7	40.18	55118	29875700	225470	188487	118650	259961	30180	103634	30879	64612.9	33898	410482	8108	12705	7169	58731	2517	8639	10543	5017	17200	288993	5729	22677	8548	100990	5305	407	6023	24484	17437	7688	3133	216100	27520	12662	97233	12686	18112	24886	57763
56	0	5.8		7.64	178	82	25.88	49.47	51794	20758100	228897	162578	91069	571687	73716	57184	20358	65695.3	25341	382424	9879	9264	6036	48081	2825	6492	11632	4167	18906	342444	4133	20040	9771	63174	8592	197	5507	6591	14217	6701	3427	252546	20706	14178	77325	7435	25174	19962	54356
57	0	5.36		4.37	182	68	20.53	50.18	56669	21386100	216874	158861	158734	291929	40723	72952	22294	40506.7	35194	687403	6728	14283	5260	73117	1743	7043	13262	4581	18766	323344	11863	20654	3649	106318	4335	214	5947	8215	19667	6843	3062	271444	25670	32487	142912	16681	29795	25638	54273
58	0	5.37		5.95	168	69	24.45	49.25	54279	21805100	238621	287057	160217	203544	28559	78240	24189	48624.4	30858	808199	8069	12426	4752	64784	2713	8041	10997	6256	12091	279531	5351	13350	1719	105258	3626	314	10138	5830	17947	3678	2508	212180	21504	15452	37912	4708	34800	17918	43617
59	0	4.1	1.8	7.6	173	76	25.39	40.86
60	0	5.3		3.11	177	62	19.79	40.19	49763	22498000	178326	132818	34166	531037	30087	94125	27429	66658.6	33651	526857	11079	7028	5130	45157	1896	7539	10938	3197	12256	204591	5746	14342	4350	81497	4481	0	10153	1766	13864	6978	1818	242162	14565	13985	65254	10361	24712	17182	39283
61	0	5.31	0.74	8.11	164	72	26.7	49.97	54038	30516500	263034	316423	27201	426807	13369	82046	24956	63406.9	28058	775037	16816	11112	4652	67543	1838	10273	12386	5435	8616	205177	9714	13649	5080	128054	37772	3650	8651	2633	18137	4791	388	217407	29204	30714	113121	12127	38992	20584	52614
62	0	5.2	1.33	5.6	167	64	22.84	39.67	51490	23651500	335371	188591	117330	2703000	39427	68981	23068	56750.3	29738	898801	14027	13882	5098	62402	1258	9881	12066	2943	15850	171273	5763	13276	3930	82606	5232	713	9795	4902	15596	3497	1041	246306	19842	17189	32195	17610	33702	45114	43268
63	0	5.6		4.8	184	88	26.11	39.67	53415	20333500	181743	194747	42924	420508	36752	81356	22508	55449	34616	550075	11142	10804	4315	64146	3538	8060	12929	4659	21911	228602	23347	10864	5786	172039	5753	870	6656	5160	22164	7109	2119	248153	20867	38194	74249	7805	24166	18758	40434
64	0	6		5.47	182	84	25.36	50.22	52925	26831300	168097	235322	93255	102951	52322	84456	29918	49543	33893	733700	8352	10510	4299	68651	1206	7237	11308	6493	16822	241153	9716	16545	6042	79807	4880	279	4806	16859	22806	7365	1857	271071	20736	30682	80627	14028	27865	22160	46356
65	0	5.2	1.49	4.97	161	62	23.84	40.63	53035	15733900	238608	208812	61500	102012	25923	64399	22150	27151.5	32649	591570	12384	10972	7154	83373	3428	6949	12437	4677	16820	206374	6792	16266	5573	83816	4552	1812	4882	12526	19513	10178	1996	259224	19434	19998	106875	13316	21162	13747	53557
66	0	5.1		5.2	179	79	24.53	49.39	38024	19032400	205628	125863	96398	159607	22325	52048	18212	27950.3	25584	371312	8208	7148	6370	36349	2129	5914	10985	4021	10431	114491	3643	12994	3020	28758	3119	0	5978	17656	11842	9072	1735	144493	8932	13447	48668	7876	18033	13812	37082
67	0	5.5		5.45	175	78	25.47	40.53	44493	24086800	234341	181713	54486	182890	20111	73684	25252	49630	33744	595384	8291	10293	6748	62488	1271	8710	11396	5119	12212	220568	5503	12004	7611	81852	4948	0	5331	5148	14746	3449	495	254441	18310	14616	55707	9585	23792	23590	41326
68	0	4.2		5.8	180	79	24.38	49.66	48665	19646800	239632	144384	53157	355350	41901	80016	28709	39458.6	35438	654362	10905	11037	6816	43884	2331	6611	13430	4563	18377	258949	17109	18813	7356	103306	4403	1401	9181	19053	22907	5071	1062	310416	16254	38087	76443	12459	16143	25537	50862
69	0	5.2	1.02	6.82	176	87	28.15	50.05	44631	25787800	213545	144373	34478	316791	20058	65859	16872	48913.3	20968	732016	7968	8240	3790	44404	4687	8559	10736	3786	11657	189799	10623	12466	6251	60810	5299	1399	9395	9517	13037	4291	1352	275759	20416	33593	52679	13405	23914	17309	39352
70	0	5.2		7.1	182	84	25.36	49.82	53225	32076000	180106	192656	75391	849941	33093	89582	26145	56652.3	29681	732493	10266	10830	4901	61323	2507	9558	11994	4489	19842	194828	7393	12260	10196	87450	4583	279	10711	14060	16624	3607	1246	243405	22956	30226	28300	17048	26107	31597	33288
71	0	4.7		6.73	176	77	24.86	39.86	39497	17130000	206216	150456	85829	174847	28545	61762	18685	32509.7	25109	368944	7504	7420	4173	43639	3651	6673	10326	3124	15207	156311	5715	14690	6244	42363	2852	418	6372	6005	15921	5816	3583	143341	10182	23757	30837	4214	25609	19200	42702
72	0	5.9		7.29	181	83	25.34	50.18	44409	29480000	243068	229774	18797	204418	11524	88024	25847	40116.7	36509	787650	24198	8830	5618	62155	7686	6934	14431	4320	11025	129197	7333	12657	7351	72309	12294	1024	9312	6989	16720	6532	585	225159	18738	29398	37083	16644	21307	23005	39527
73	0							49.84	51418	19460300	214804	145917	60258	623833	35449	64869	23034	56196.5	28850	743117	5697	8538	4980	54751	747	7582	11371	4580	12390	330201	8386	14847	3339	77680	4668	0	18540	14390	14760	6657	1481	262986	30791	30774	108407	14295	30334	20277	48062
74	0	4.6		3.7	188	82	23.2	39.95	49443	17420600	205767	170990	47938	658639	41451	83034	25967	46121.7	38415	761903	9345	13082	5265	58040	1621	9178	12994	3686	11951	189700	6819	14920	6133	61124	3793	1769	4584	10279	15973	5513	1754	235819	28153	20930	40100	6871	28123	22927	48028
75	0	4.97		5.27	176	70	22.6	40.09	50754	21511300	226831	221760	83683	507797	37084	88772	28027	74577.4	33701	930994	5915	12535	5818	72179	1081	11219	11974	4677	14722	389220	7562	17942	5203	100550	3539	0	10658	10001	20178	8675	973	347782	24397	28921	127551	10106	46395	22382	54616
76	0	5		6	189	80	22.4	39.96	53905	17236500	252072	185492	56684	631061	44979	92269	26940	59070.4	32114	834596	7909	12754	5765	69184	3589	8193	12221	6523	18068	315946	5319	13282	5015	70912	5885	0	7965	13455	16077	10542	1266	299367	25173	11954	35616	9112	31512	16238	44567
77	0							40.11	48982	21717200	343444	161519	48037	388822	38272	68038	27643	58467.7	46388	876365	7442	12755	8159	55322	928	6802	11870	4849	13084	282690	10330	10406	9249	88713	2531	146	5626	7434	16422	5780	2042	217096	22934	23900	101487	12881	19773	27849	41012
78	0	5.75	1.5	5.67	187	100	28.6	30.12	51043	25691100	323988	199688	44237	168667	35740	90653	28391	77765.1	41453	565185	4975	11579	10845	60874	1639	8313	11071	5286	17827	334588	7201	19282	3845	96961	4335	1218	7899	3700	18441	5075	1750	231529	23626	25775	27351	13990	22969	19931	59688
79	0	5.1		5.1	171	73	24.96	49.97	47571	25864900	225784	243315	87137	385124	21002	74916	26435	44403.7	32619	434358	5402	8774	5108	57031	839	7739	10870	4297	13229	288457	5360	13833	3116	48338	2919	474	7349	9465	16844	3731	1759	140856	16446	12958	35915	9411	29388	20870	38689
80	0	4.2		4.95	167	66	23.77	50.15	44274	21595200	173205	147699	103711	486452	20100	55415	22538	37717.8	30325	494995	6679	9315	4437	56715	1110	7071	10712	5024	16817	268484	12757	17254	5824	57250	4473	195	9128	22280	16972	7350	1746	267014	25497	29852	62823	11667	25891	20980	49867
81	0	6.6		6.2	170	74	25.61	50.02	55233	27473300	327174	294952	35669	288267	23914	80028	26809	59191	38897	748243	7886	10144	5889	71153	1569	9012	13082	4645	10578	358166	5241	23060	10650	87960	2865	631	7956	17135	17336	6215	880	289502	29107	15694	88769	14614	32257	24835	58219
82	0	5.2		6.02	178	76	23.99	50.07	50042	20531200	309491	169385	133189	681568	26034	68614	26406	48497	28438	678677	6668	15406	5293	80672	1260	6518	11196	5074	10600	286448	6950	26594	3237	61069	3617	432	7480	10605	19542	7595	2479	155536	24915	23270	32919	5871	31502	18499	73730
83	0	5.26		5.43	176	88	28.28	50.26	49533	29301600	321405	222921	101216	151890	27081	68031	29405	28610.1	38472	516755	7548	8497	7227	51998	535	7766	11390	3344	17010	271319	6140	17667	6759	40731	4321	2897	8088	23692	15370	7012	1470	217802	16055	13894	25920	10076	31628	27387	57346
84	0	4.54		6	178	81	25.44	49.89	50633	22917800	232645	326648	108852	155705	34010	81119	30418	46904.3	42589	597113	6466	8850	6264	58851	2849	9316	12207	4746	15075	286719	5887	16314	5497	46904	2635	669	5019	20423	16828	5240	1484	286941	18520	21387	124065	9532	21826	16920	41254
85	0	5.6	2.5	7.2	164	63	23.5	50.33	46577	15288000	201013	88895	130620	832980	21725	57837	22099	37364.3	20120	773805	5617	7371	21930	41522	3079	6650	11014	4758	13145	201855	3799	10969	3290	32564	2786	1819	8638	17668	14307	12219	649	154883	20150	15413	17605	9033	32801	12060	37943
86	0		1.5	5.8	173	57	19.18	47.02	51816	24526500	253006	194662	204906	1791280	18767	75265	20143	42901.4	29960	1078270	11680	13767	6289	62587	2468	11899	12350	4400	10794	275531	2979	18650	3423	64294	3495	1264	21277	30853	19865	7126	2418	227271	19229	14872	70781	13251	33704	20668	45831
87	0	4.8	1.8	8	164	76	28.18	44.24	49039	22574200	161134	145299	63926	4085790	38668	126060	27745	67327.6	37108	377719	5075	10426	4886	45214	1454	8905	11740	4565	18396	328754	5257	14261	4856	63751	5143	572	7534	13695	19546	5359	2152	169259	18456	18425	22604	9242	28662	15139	37396
88	0	5.3	1	6.9	176	78	25.31	44.35	48730	26464400	211452	286276	79611	191547	21788	83504	24603	45043.3	30240	481209	10293	10138	4332	56177	1271	8594	11586	4158	15053	368695	2414	14429	6851	55407	3543	0	11802	27107	18224	10174	2223	187703	18047	6573	91340	15190	21998	19407	44814
89	0		1.4	6.7	190	107	29.64	42.35	54606	20519600	174801	159427	74143	421970	16698	68120	21845	41907.5	28995	397408	10780	7163	6739	50798	1181	7417	63586	3990	13798	353266	4446	17652	7885	49016	2635	716	11867	28727	15166	4713	1563	212232	21993	15278	291369	18519	25116	22910	44010
90
91	0	5.16		6.3	167	57	20.44	49.96	54539	17918400	291360	225151	164444	387820	23453	63065	28369	64807.9	38174	1015280	5279	11793	12320	61455	830	7752	12625	5852	13355	251852	5752	17502	1953	116646	4818	3171	8992	3357	14691	4159	775	338879	27849	16355	116035	5951	15332	22145	54099
92	0	4.97		5.27	176	74	23.89	50.44	53148	27388400	256414	340364	104729	230803	19423	86275	25686	79175.6	35862	772080	7019	8449	5417	60539	1037	10762	13094	7458	11998	257190	11421	15727	5106	126373	5139	2413	13442	2846	19420	7640	699	249037	25338	19555	145697	9342	26163	22697	64840
93	0	5.43		6.92	176	90	29.05	49.25	57779	23477100	254100	203142	68900	420439	73801	87141	27072	87037	42880	726996	7664	11368	7446	67718	2758	10462	204714	6623	10681	402206	7407	18506	10656	109370	3387	1801	9746	263	14687	6898	1057	392813	22103	23698	220544	13464	22893	24909	53133
94	0	5.8		6.27	174	70	23.12	50.12	51659	23500000	196666	249028	83817	465475	16136	58849	23543	41021.3	32890	749482	7929	11817	5397	63634	2308	9092	11036	4365	13756	248606	12410	14114	5349	165903	4114	0	10072	3460	14467	12067	724	196727	20681	28611	117066	8128	34198	19355	48832
95	0	5.3		6.65	179	72	22.47	49.93	52116	26540800	222155	225936	106448	170461	30306	68015	23334	28985.2	34020	837751	11616	11310	6587	65282	1457	8060	13242	4975	13441	263279	10293	15486	6958	143238	2738	0	6000	560	15732	4508	1169	193086	25249	25402	228453	19055	18294	23960	53644
96	0	6		6.5	179	83	25.9	49.99	55612	24435000	278384	193716	98113	863449	23851	78635	23071	43172.7	30390	844867	8854	13128	8498	88660	1635	9261	12523	5149	14071	330916	10573	24116	7075	147845	2403	260	7353	1163	17635	6238	1257	188572	22687	27818	156819	14233	27455	30803	66362
97	0	8.5		4.26	177	77	24.58	50.14	55008	29174700	323707	237509	55222	217381	19584	84614	26232	73237.9	30841	722112	9436	9988	5392	47075	2089	8022	12767	4991	16810	287456	9395	10985	7613	144377	3979	385	11326	1234	17034	7666	1257	268829	17080	32407	90618	14949	22940	27588	36288
98	0	4.1	1.1	6.1	181	69	20.91	40.18	53208	23995600	208057	171151	59869	2133390	57717	78468	27970	73926.8	37440	685281	7663	11957	5547	59059	526	11847	12858	4149	15329	293244	7674	13791	4584	117931	2311	794	20773	1530	17449	6387	742	239562	19148	22231	31562	6180	34889	19375	41776
99	0	7		6.31	181	136	41.51	40.01	49231	26757200	322187	220447	23661	601387	25784	88405	32280	101960	41251	549596	6382	7647	4170	49670	355	10276	11175	4281	12975	302516	6218	11522	7104	94901	3128	1514	12678	1718	13788	4993	1208	250297	16950	18720	40358	12377	26896	19732	37240
100	1	5.4		5.8	188	104	29.45	40.72	52732	22322900	195644	200449	46413	192711	26553	102030	31798	64975.9	42121	590637	7226	7937	5018	45832	2182	9538	12251	4711	6943	315601	8400	13073	2945	135912	2989	0	7887	483	16813	5821	324	220238	19358	28603	159632	9937	34449	22521	39822
101	1	5.5		10	184	104	30.72	40.76	47626	17853500	137822	91937	61451	1091910	32302	55739	15202	40154.6	22156	219268	4487	7351	4580	36884	1400	5168	13042	3301	24082	238211	8758	9693	6810	108658	4517	567	8484	0	8605	2255	1184	159357	23281	22891	22986	7095	19690	11902	43184
102	1	5.7	1.7	6.8	170	64	22.15	49.61	51840	20404400	183302	208766	163008	648669	52864	71258	24787	53088.7	37519	552790	5201	11905	4431	91097	619	7808	13236	5296	18582	350785	10150	25029	3892	124082	4152	861	15195	7158	17724	8644	2262	269802	29926	25428	117978	10832	37278	26008	69635
103	1	5.1		5.31	170	62	21.45	29.82	51136	26458600	245489	202212	186770	308772	48657	54547	23351	45625.3	32229	701719	6221	12724	5745	61002	1441	6592	11886	5085	22334	218284	8727	13930	4057	133148	4985	25	12373	8667	22582	4454	2163	239760	24398	26546	22550	16285	27351	32293	33353
104	1	5.09	0.99	6.99	176	85	27.54	40.57	51274	30187000	180751	256265	147180	180998	33011	82734	24568	54286.8	31443	483984	5723	10428	4780	63697	641	9279	10988	5252	13714	330822	6569	16516	7068	85517	4643	576	7613	21039	16031	8663	1715	246306	23827	22349	31330	16368	23931	16160	49333
105	1	5.1		5.42	172	83	28.06	49.7	50758	30585600	250976	242984	111768	1071790	64406	106256	32211	96306.6	44766	399518	6829	12315	5917	65009	590	12652	11595	7434	22079	358089	9309	19609	7600	105326	4383	825	12251	15064	19722	10302	2690	220179	22972	22707	123600	23834	42883	29875	53106
106	1	5.9		7.55	178	85	26.83	40.47	53108	25122500	225365	236131	88401	343235	49131	98744	32102	64967.8	47009	434245	6823	9728	5532	67365	2311	9301	12996	5127	12510	368692	11298	18032	5193	85951	4991	227	9579	13484	21115	8788	2352	193764	23424	40389	61876	12605	34604	20008	57042
107	1	4.9		5.03	177	86	27.45	39.99	48357	22437400	209120	181223	54985	786589	19762	69873	24258	42746.4	27972	345238	5266	10138	4348	48946	1375	8867	10340	4218	15403	379558	8698	14588	6312	105213	15438	1067	8756	120	10719	5026	1748	215781	17272	13980	31914	9222	23671	18316	45723
108	1	4.43	0.71	7.47	190	103	28.39	40.15	56593	27471000	227570	300053	84024	373491	43281	102162	30889	95353.8	42334	518926	8747	10639	4811	55724	3548	10571	312210	8591	10509	375718	13142	16742	8433	101378	4073	0	9182	24290	19025	7728	1244	241951	27122	41998	95790	14728	27671	22595	56969
109	1	14.7		6.14	179	82	25.59	39.94	58906	25032300	194088	251587	54201	375423	30768	131408	35207	87053.8	49295	454979	10582	9223	6751	43314	1967	7314	13324	4576	18710	277833	3134	12898	9600	59101	4470	3409	7040	6634	13351	9158	829	353103	16376	15289	63526	12914	21147	15975	38550
110	1	6.6		5.71	176	81	26.21	39.91	55056	24291300	144189	135083	82896	471460	34571	94494	25322	52139	34956	509365	5952	12739	4315	66112	1130	10132	12676	3378	16189	389150	10184	13307	8760	98301	4673	175	7149	14372	16887	7961	2150	244751	26327	20933	152214	16514	28643	31256	38641
111	1	4.9	0.98	5.8	171	72	24.62	49.7	53706	16627900	189307	160215	77700	724208	43440	71876	26378	56229	27550	494521	5962	8364	6591	63015	2142	6536	13104	5618	8558	275955	5983	21677	7489	78616	11663	329	7688	6008	13796	12727	1796	235187	26155	11977	24598	7019	21368	21569	67560
112	1	6.9		8	180	85	26.23	49.55	56012	26939800	201033	187268	88250	647795	54757	97377	30393	64921.3	33719	614071	6381	9789	5512	56465	1123	7180	14403	5286	7636	342474	3645	14069	5736	67316	6505	587	8228	17718	15262	3407	3592	330298	28661	16015	49563	13223	35234	20229	48285
113	1	4.7		4.88	170	71	24.57	40.41	48822	27440600	293992	181121	78023	487275	27559	59809	22197	48510.8	33873	612484	7621	7933	7036	73740	882	13129	173227	6299	12947	175948	5270	11527	10433	73879	5496	122	13165	15885	14392	3788	2213	228363	14111	20835	44735	18474	36384	26271	42145
114	1	5.07	1.08	7.31	167	63	22.63	49.71	55144	23894600	323697	184811	25142	1228380	19547	68199	19949	51829	24961	678895	9584	12804	7184	59850	1759	8752	13580	4137	15858	260926	6859	12885	5877	126285	31036	463	6916	4681	15317	3801	951	277835	24885	17873	24033	9476	28820	20720	39148
115	1	6.6		4.3	183	105	31.2	40.04	53257	28324000	192699	178990	80069	157947	37760	85060	27191	45436.5	34862	557301	6886	9412	5406	51277	1195	8608	12124	4107	16647	275712	8669	14736	2821	85265	3716	491	8655	17636	16742	10118	699	238606	23991	28714	43127	16562	23263	18928	43946
116	1	6.5		5.38	173	88	29.4	49.26	58898	24318500	225173	260182	67108	858415	63179	84980	25443	63275.3	44784	715995	9475	14184	7180	52292	971	9433	14033	5919	21614	328567	9451	18516	10312	99790	3765	632	12017	11858	17876	5413	681	303562	18863	36229	93573	12246	37380	31101	55970
117	1	4.9	1.42	7.92	177	93	29.68	40.21	48563	29972000	205677	276018	74133	319012	35062	99517	28204	65469.4	26736	559504	8747	11093	6695	78049	2164	8673	12143	4504	11385	330307	8802	15424	7343	83987	8032	0	11708	12677	18384	4202	1209	254137	24432	24350	13071	12807	22280	22044	44206
118	1	5.1		6.3	181	72	21.98	40.38	50998	22254100	239512	117489	49092	1511630	21114	72325	25444	33828.1	31695	568912	8479	11290	3730	47280	2849	7745	14818	3300	11878	187113	7690	11349	6604	52728	4990	836	9173	10946	10928	11133	1711	212975	25444	24888	123668	14362	22248	18910	38237
119	1	4.4	1.3	6.6	170	70	24.12	40.5	50841	19143400	261842	183928	36352	189311	38885	48330	15123	29947	18463	689962	17983	8531	5570	54911	2783	6153	124192	2625	9482	150783	6087	18042	5311	59723	4040	845	6779	8860	11461	14844	912	235397	31312	13060	69489	11437	25532	21058	45347
120	1	5.27		7.28	172	72	24.2	39.71	52678	20093800	166491	172249	61699	436544	30914	82779	29196	57604.2	41071	534114	5465	10369	3545	49717	1041	5857	10799	4415	16817	232582	5291	13774	6486	86982	5400	593	7129	7602	16166	5062	1505	242736	21149	17375	132433	10936	24316	22085	47384
121	1	4.1		7.32	186	98	28.33	40.12	54618	28130100	217936	271236	75180	411480	79432	121927	34824	63554.8	49761	612658	8922	10894	4846	53775	2222	7718	13255	3918	7022	241791	5088	18779	10888	75453	11017	1068	9062	15046	14890	5424	1425	269633	21327	19795	130316	14532	20630	19873	51732
122	1	4.1	1.09	6.42	168	76	26.86	49.17	48098	19641400	183814	189365	69210	781532	19990	72085	25984	47540.7	40155	751376	5019	13997	20965	58697	0	7614	13542	6051	10021	231541	8764	23005	4652	102488	5703	1340	11449	8857	19961	6268	1415	276842	21445	17691	130104	12148	35132	25591	58746
123	1	5.1		6.77	168	72	25.51	49.63	51450	20160000	229857	121626	83198	491063	26148	78746	23116	37097.7	25806	918391	7660	11970	5884	47318	1556	6674	14067	4889	17932	249504	4887	14638	7284	43234	4245	222	7029	22959	13362	16861	560	268874	24507	20653	23568	15100	22180	21861	45132
124	1	5		7.4	171	74	25.31	49.4	51629	26139800	218269	99540	26215	680665	38659	75560	18068	45296.7	25737	457876	9497	9958	4799	45377	3784	8220	12012	4064	19785	195638	15112	11909	4931	83024	6506	1538	8493	608	13022	4652	589	259004	24871	33676	73410	11218	32513	23704	40273
125	1	4.76		7.05	163	51	19.01	30.13	49681	17293600	174196	147077	44985	722953	24068	52710	17126	41742.1	27780	493512	7652	9131	6458	71541	1382	7601	10874	3172	14139	170964	5296	10575	3707	77468	4132	0	8356	8755	14694	7411	757	201162	21852	16187	25254	8086	22375	12665	39047
126	1	4.4		5.45	189	99	27.71	40.24	45053	25731200	233440	256477	135839	105533	29972	83176	26001	36094.8	33190	560649	6736	7744	4114	57657	3458	9941	11932	4796	17465	226320	9630	15356	4865	38511	3028	623	9802	31008	16701	7919	2647	185293	12247	36835	37932	8627	29618	19640	43291
127	1	4.8		4.7	180	78	23.92	40.21	48757	25367700	239968	254731	68332	232486	25172	82739	25895	62057.3	30342	846629	6448	11075	6876	74700	1513	12342	11051	5389	18099	309880	9987	14907	3660	80535	4200	0	7328	12487	19663	4933	1128	272104	24959	20986	66350	14805	36802	23610	48903
128	1	5.8		5.54	184	101	29.83	40.03	44279	26570100	218159	173945	86384	1128830	29615	43582	16873	37960	25086	364122	5414	7319	3752	51280	984	8961	209734	3155	11679	249627	3465	18226	7073	37541	1974	1022	7006	35082	12297	7211	2643	177895	19331	19377	67874	16517	22948	21952	50409
129	1							46.26	46012	20684300	168107	131292	115983	2501100	26223	71883	25626	58810.3	26086	604522	6952	9374	5697	57052	403	8724	12517	3894	18296	241776	4703	11217	8156	31311	3491	1004	6197	18790	12729	2982	1476	202921	15283	15098	16424	10519	36978	23074	36719
130	1	5.5		8.41	167	77	27.75	49.47	57174	26419500	303506	260893	60381	308176	36978	77959	31388	85092.7	41417	439471	7767	10735	5094	59885	1066	9682	13012	5280	18345	363655	1876	11622	5098	39604	3559	1416	6893	10153	15018	7876	625	178247	21498	8250	104260	10355	31590	17848	50430
131	1	6.1		5.61	140	84	42.86	49.34	51275	20828100	229305	256068	36397	205725	28642	77518	28208	67704.9	41024	728537	6306	9300	6561	64578	292	8032	10703	6196	12923	274534	7329	19968	6994	130692	1836	774	4477	1945	19563	3618	529	191347	14871	20608	99141	11084	31144	23127	56308
132	1	6.3		5.7	182	92	27.8	40.25	45028	22823800	239556	328662	102521	412876	28258	66965	22269	68685.4	30755	643047	8685	12109	5002	68341	2377	8837	12363	4374	10750	238940	2184	16359	8307	64197	6864	0	5902	7471	15908	9447	2157	151183	15020	10924	32997	8633	39514	20929	50031
133	1	5.4	1.1	7.4	181	91	27.84	36.97	53258	24197200	213940	175471	97573	339304	26357	79040	24953	51955.9	32006	570197	5753	10758	7477	53065	3681	6012	12574	3850	12830	304829	10485	15345	8821	58380	3264	277	7381	18776	20277	3581	1682	176872	23554	26296	37738	12431	21998	24946	40422
134	1		1.1	6.1	174	80	26.36	43.21	58181	26100700	275802	293467	110629	176439	15297	82790	28551	43091.6	48656	667079	7014	10180	6259	60442	584	7099	11142	5645	9499	244818	7560	17418	13348	55782	5295	1490	6130	17717	17984	7408	1602	202838	15477	13241	137857	13279	22734	28887	53026
135	1		1	5.7	177	96	30.77	41.19	53725	27034400	212311	263391	89763	249855	40581	82153	27096	63810.2	34518	552872	6792	9448	5188	58856	946	8923	12813	5977	12875	351098	7786	18450	5545	60657	6236	1602	7316	23360	20675	4629	1991	157011	17111	35753	23679	11131	32749	27289	54826
136	1		1.3	5.7	181	91	27.65	36.16	58411	24409100	373802	220930	47480	3603070	36400	80959	30280	111221	48517	663657	13032	12838	15326	58242	8755	8789	12383	4098	11322	237482	8864	22136	7655	78214	4509	2002	12522	11022	18707	6548	1377	439637	13813	35768	342410	18752	27935	23993	56502
137	1	4.72		6.3	172	77	25.93	49.52	56524	22591400	269201	192206	81804	451286	20311	66804	22081	50219.8	30419	590156	6550	11893	5186	61194	1603	7198	12730	4549	12724	276081	7910	23135	3625	125781	2730	0	15115	2127	13328	5746	968	226544	26552	25856	181052	10975	19869	27455	60467
138	1		1	5.26	177	83	26.56	47.63	53275	32895900	220814	239823	39047	757014	32356	127614	36199	159939	55181	416184	8048	10391	6575	54221	1875	8514	12078	5492	21956	308995	6215	10391	9184	102705	2620	667	5935	172	11652	8280	656	304763	16270	19491	51494	10640	27441	31160	37566
139	1	4.6		7.1	179	88	27.53	39.06	50784	15736600	224280	139447	30624	1387200	27487	74830	25698	65600.5	28838	685042	5229	12366	5251	54234	515	9956	11828	3636	9416	272112	7365	14374	5862	101487	5673	1681	8409	2296	18240	5615	1392	216392	22859	16356	113128	8455	23929	21756	43967
140	1	5.06		7.01	169	67	23.35	40.35	49818	22327300	254047	272307	67874	223436	22788	72786	26793	51477.4	33704	645702	5260	10437	7139	65425	625	9093	15196	4332	11312	358568	13902	21054	4905	149777	3320	273	5869	1380	17965	5334	1544	248948	16963	23374	272142	13326	28241	23500	53526
141	1	5.7	0.59	7.83	162	54	20.58	40.15	50685	19283300	197896	140682	50932	433604	32050	94580	35804	64516.8	41857	514059	7814	10092	6080	64453	2589	9119	13001	4063	5424	115807	10622	14390	7983	118278	4091	678	20536	370	18077	6335	1165	198134	21367	28949	74465	5605	23542	26890	50205
142	1	4.6	1.12	4.53	178	79	25.06	39.78	52171	17515100	227857	148559	47819	1848780	19738	92344	25119	46930	29961	630221	26712	9619	5127	53413	2364	7867	11940	3964	12676	146006	15048	18220	10875	122761	3119	2802	16938	695	12630	5130	2657	200494	16371	28860	70889	8380	26316	19598	55663
143	1	5.1		5.8	187	99	28.31	40.95	54830	21545100	234544	239996	53825	189122	38203	82337	29636	45008.5	40419	612947	10764	9703	5709	60535	3140	6260	11856	5501	15866	266217	8409	16588	13620	138107	4191	0	8482	1351	17737	3726	1228	183725	18150	24760	129328	11667	16785	27073	45963
144	1	5.4		5.09	175	67	21.88	40.04	49802	25346800	184451	269098	60378	201186	21250	69956	22173	43528	31245	739697	5765	12637	5681	51677	708	7925	12021	3095	10668	299673	7548	15499	8241	164340	1946	607	9017	461	17829	6516	632	176449	17164	16866	193195	10320	22553	18831	51491
145	1	5.3		4.83	172	62	20.96	40.1	51389	17063500	249540	185781	62858	942373	19568	67076	23006	45847.6	29990	742173	13160	15553	10665	54815	1448	9846	13265	4298	9720	266674	7247	17139	3268	152949	4518	0	7726	2421	18097	7259	720	179518	19849	24135	83180	8995	32752	21590	49494
146	1	5.9		4.5	174	81	26.75	40.17	53646	33397200	583178	372740	40463	270039	22317	127086	34934	118903	49569	749223	14180	17539	5662	81467	4209	11083	12662	7205	14861	232559	17873	15068	5440	135496	4440	393	9424	2656	17491	5446	0	216695	18486	29223	38204	12655	30836	29559	38699
147	1	8.4		4.76	187	99	28.31	39.95	50428	17307400	194891	143146	58438	520467	16766	74321	26796	65127.7	37255	740317	4451	8595	5640	56190	715	8359	13124	4624	8785	281705	6602	17849	5373	123138	4525	1163	17415	1323	17038	6797	2171	262936	17058	20511	75301	8844	18451	14805	47133
148	1	5.1		7.08	188	84	23.77	39.64	49029	20689000	165653	186951	50349	410272	37796	89700	28887	50157.8	39986	698314	5055	13609	8109	69157	1456	10826	12767	5189	13384	383226	11122	13170	6884	73736	6085	1862	4801	3584	18988	6277	0	243055	18471	31212	45267	7599	28522	25940	45582
149	1	5.2		6.14	184	82	24.22	30.32	52032	21427600	206194	304348	44374	145833	32359	102956	23807	49502.2	31404	816842	8990	9420	5956	78508	4227	9657	12382	7745	16895	388048	13212	21504	4698	102950	6304	0	5294	3682	20673	3779	1646	250604	19309	37383	49207	8976	19241	22671	64607
150	2	5.4		6.96	185	89	26	49.91	41359	18858900	0	76331	2897	112162	9615	44962	16789	30548.7	26269	578506	4481	7037	3740	34081	864	6064	9578	3776	5452	222189	5605	8736	6683	69005	2509	39	9074	1541	13832	4732	2927	175131	21027	18718	61453	8167	19544	15722	31637
151	2	6.1		6.96	185	99	28.93	40.25	51675	22341200	158995	216837	129694	161857	44604	82150	31648	52623.2	44326	424620	7279	8489	5067	60672	1666	8561	11654	4390	16179	375575	6440	21089	13162	103532	6480	0	4296	11385	14964	13476	2679	230279	21201	16585	24281	6664	16780	21639	52344
152	2	5.8	0.96	6.82	174	76	25.23	40.13	51471	22290500	199073	178982	91875	524906	33788	92795	24362	58291.4	35692	304622	23910	10323	5626	51563	3285	6099	12637	3511	18831	235946	7073	11823	9948	111743	5942	898	7499	2817	12670	4047	1762	230236	22500	20195	13198	9270	19552	15499	44865
153	2	5.1		6.7	179	87	27.15	49.95	56170	26812300	311791	246008	33296	1798190	47571	98398	27493	81208.6	37321	719941	9947	12892	9030	60686	1046	9597	11699	5025	15110	306158	6179	18512	14325	72018	5174	75	10893	43133	17807	11889	1481	287734	32106	19866	78064	23189	29146	20526	54336
154	2	4.6		6.21	167	86	30.84	40.24	57955	25281600	223168	190023	113337	798535	34714	107765	29250	66108.5	39929	595631	17101	10282	5274	55267	2853	11411	13182	4006	16440	330630	13946	16548	7088	150782	5199	2035	16805	4039	31039	4241	1024	213074	24728	38161	24884	9981	34430	20657	39897
155	2	6.1		7.24	180	94	29.01	49.65	55541	27196600	296486	289422	36564	388474	34628	72933	31251	56495.7	41649	599328	6924	9907	4434	47512	1671	10070	14043	4017	14101	375439	8488	15875	6613	68210	3358	806	11378	14041	12630	6617	1079	276696	25090	23218	226893	14440	31173	25316	52323
156	2	5.07		7.6	166	67	24.31	49.82	52437	25719000	282441	277680	57528	609836	29397	89722	27463	105494	34607	470674	9009	10424	6866	67553	2895	12524	13070	6744	18955	411531	14149	11720	5345	153382	4929	294	8416	13857	20611	4653	981	265486	23196	41909	47981	9297	37415	21862	44149
157	2	12.4		7.17	167	70	24.92	50.11	57071	27087400	257737	173600	128505	4451530	68596	57473	23778	61621.6	39836	831523	7568	10236	13068	55596	1877	12573	14062	5091	20111	304083	7362	20634	6584	71072	3573	2614	14433	43482	16329	14349	1866	513636	28150	36040	57855	20288	30278	25790	50635
158	2	4.7	1.3	6.18	175	73	23.84	40.67	48872	23680000	199265	103518	17496	648242	52115	81790	18081	44923.3	20220	286920	8601	5980	3335	33354	3432	9007	13973	2253	23098	169611	17882	8883	2850	83005	8692	0	7458	967	9092	5844	487	256266	24189	24454	18384	4418	41374	11749	31554
159	2	4.9		6.26	174	84	27.74	40.38	51261	20686400	153038	173253	87185	540194	52008	89576	31335	78399.1	39325	549204	5644	11981	4686	69250	1780	8189	11707	4077	22678	248308	4268	16823	8449	89221	4308	411	5865	6326	15791	6086	1643	204316	29266	18076	36153	9758	27170	24482	42774
160	2	4.8	1.58	5.13	179	75	23.41	49.81	51454	27340700	237836	261831	62285	313123	41658	100014	30043	62923.5	40152	616641	17945	10819	5418	54597	2481	8969	14468	5677	16012	167103	16061	17867	8790	68323	4421	1644	9232	14145	15269	7157	1440	326042	29999	44955	108397	14626	29764	25869	60291
161	2	5.5		6.44	160	60	23.44	39.99	49754	22670300	177176	179734	74517	197461	17496	57886	23262	42239.4	25885	546288	9222	10970	3472	40832	1676	6334	29836	4805	13084	195630	4885	12008	8562	88102	4012	220	6692	8045	12246	13215	967	192321	22254	12836	44229	13010	17015	15724	38801
162	2	5.07		4.8	173	98	32.74	40.04	47131	24996700	189152	266548	63862	192773	30563	91815	28818	52560.8	38235	446265	7385	10351	5596	46108	1169	6111	11327	4057	14857	248072	5053	15203	7645	93382	4529	426	9645	9959	14365	3451	2784	272725	10861	17106	205361	14318	18946	17889	47276
163	2	7.8		7.72	164	93	34.58	49.79	52896	27418000	242623	262827	59838	778672	40751	114625	33160	80567.4	40546	471226	7347	9361	4825	61200	761	8413	12708	5181	17273	315504	5691	14634	10801	73066	5191	1942	7952	6508	17462	7900	2465	276602	18928	22056	32338	13942	31636	27715	44342
164	2	4.8	0.98	6.71	171	79	27.02	40.3	49940	16984600	198455	183365	117123	210630	28777	74001	29751	37965.6	33741	1016800	8406	8472	4353	58089	2228	10726	107143	5542	17983	131301	5202	15995	6192	63124	4692	972	7288	19946	15682	9757	1716	233842	19348	20216	58888	14554	23736	18410	41922
165	2	5.01		6.9	174	106	35.04	49.86	55835	25856900	260475	141621	8163	891470	8589	88726	25765	65741.8	35654	798920	10442	10413	5995	54430	2492	7294	13256	3152	13192	205354	6886	13319	11554	49767	6345	1731	7199	3321	14020	9953	1052	249351	27934	26486	23249	11131	23924	17765	40764
166	2	5.3		6.35	177	76	24.26	40.03	49678	19200700	200531	106499	66403	1299030	36185	94730	25713	42798.1	33058	664260	5375	12057	5903	46965	1321	6069	11365	3085	12136	279294	5817	9689	7829	49853	4784	1775	6597	7570	11361	5577	1147	229693	18832	16632	25886	7577	22176	20015	34811
167	2	3.99		4.2	180	85	26.23	49.57	50533	23793600	274955	211373	18757	390288	17337	76741	24024	41846.5	31312	693290	9646	11042	5391	61370	10294	6384	13648	3031	11361	191922	12279	13837	7867	47682	5740	1845	7652	6804	11716	7346	1034	243146	23470	35788	91608	12298	21336	15949	38462
168	2	5	1.18	7.47	179	84	26.22	49.96	52726	22421600	254961	155276	67445	1334750	19350	92412	24152	51953.1	37459	762370	15489	11165	3861	43964	2210	9331	12338	4182	13023	185074	8867	16373	5746	80209	4068	0	9952	10397	12947	6216	785	315349	23550	23364	21903	9546	24918	19482	50461
169	2	5.2		8.88	183	91	27.17	50.03	54882	48025400	334743	238373	78061	376476	35869	79296	30152	65145.2	38873	738577	27472	12257	4345	69545	2652	16003	12981	6493	15527	173518	6104	14006	39070	66281	5742	1241	11400	19051	20620	5642	2183	291122	31543	21069	194936	46555	31552	53499	37833
170	2	5.3		5.16	185	75	21.91	39.89	52073	22762100	207338	226660	45381	195534	22090	72318	19206	50050.1	26171	817021	8942	10614	5718	67670	1390	7923	11710	3909	14520	247204	8742	15430	4363	81415	3438	707	7492	11542	17946	9944	691	306844	23009	28032	95246	11745	29673	23288	50017
171	2	5.1		6.95	187	90	25.74	50.09	51333	32027800	290058	250233	65595	208469	32918	90823	33992	58526.8	41692	716773	13862	12967	8420	69787	3287	8790	12199	4863	18569	148010	8970	14727	14255	73708	5102	1986	7952	21193	17665	7259	1172	263672	22007	25414	38178	22035	20438	26321	44051
172	2							49.51	52715	36930400	314275	254953	48159	383121	43706	105362	34008	74761.8	45256	482714	8513	9099	4211	40836	1244	9253	12129	3903	15095	382904	4391	11605	13626	35581	4974	1032	7522	24722	11645	8507	861	224577	30803	24608	27524	19341	23611	25359	42406
173	2	5.2		6.96	174	92	30.39	40.35	50803	23452100	218024	158438	51938	285413	34312	76388	25235	49568.2	29133	669867	4392	9742	5124	65242	3084	6097	14512	4278	15802	323235	8473	12303	9636	56832	5508	694	4452	17119	13041	5526	838	261059	27177	22289	125143	11712	23062	26501	44132
174	2	5.26	0.89	7.25	172	76	25.69	39.9	49693	18207200	180620	175351	66184	1755260	41691	71598	25181	51588.7	30741	731900	4280	11527	3755	69407	280	6681	13203	5122	16916	329127	9279	16857	7317	74614	4481	1440	6554	10218	16932	5812	2392	269565	24435	24290	99404	11170	30484	19825	54740
175	2							40.29	50487	17875100	187418	146820	42052	339890	42633	94036	27617	78537.1	35031	469690	5267	7401	5421	51771	2734	7454	11736	4642	16104	251713	9217	12771	3713	67677	5806	0	7364	5536	14793	5084	341	261599	27515	21999	39346	6414	29079	14692	44996
176	2							40.11	42633	29366100	199004	202285	98345	263893	16283	78779	23899	51243.6	31338	398474	7416	7478	4679	46093	3479	7618	9453	4281	12392	173292	2754	10043	11645	22041	2060	2581	7258	21477	11484	10822	2044	187207	15552	7561	66010	14240	10074	17505	28679
177	2	4.05	0.68	7.19	165	83	30.41	29.85	58059	40974100	195634	334357	3716	150476	31784	101502	27236	65020.3	43589	990598	9259	10929	6631	69043	555	8939	13722	5133	3853	323142	11904	10840	9971	37113	9363	500	11095	38298	23416	13437	1206	207491	19599	12770	10650	5619	25426	49248	32471
178	2	6.1		6.81	177	90	28.73	50.08	45898	17209300	203556	215057	116382	182460	26265	61812	26591	39815.2	32376	493814	5278	11250	4635	66526	579	7328	11619	4176	9977	331291	4043	20102	5726	44735	3893	504	4117	18655	17815	9516	3031	146923	16842	10526	43112	7945	23044	25035	53458
179	2	3.7	0.78	7.48	167	72	25.82	50.11	49285	23449400	209050	181483	104884	1714020	34708	60483	15749	44564.7	21142	426937	5779	10425	57722	44836	382	7682	11827	3280	14161	307509	6381	19231	7307	39638	3077	1592	19014	21586	13023	3934	2791	217618	20564	21700	106190	10566	31526	22172	50525
180	2	5.1		6.91	188	85	24.05	50.07	46329	22708400	251312	172659	130005	1255900	24233	76213	27218	45937.3	31081	654962	7922	11470	43527	64447	1482	6902	12246	3962	18618	323178	5590	16887	5889	56358	1666	0	7664	16541	18636	5385	2616	175723	19405	11398	88012	11060	38461	27090	41637
181	2	6.9		5.2	180	101	31.17	49.81	48094	35163000	350494	258601	115531	126671	22224	76179	28174	53120.4	30625	537656	8048	10967	6895	54414	1396	9037	12226	4460	12145	327439	5094	10816	8332	44499	5240	1716	7465	22777	16936	10392	1814	226684	21199	23536	58237	16507	33452	28325	34222
182	2	9.79		7.2	176	107	34.54	49.87	46122	29139000	205097	181919	53815	734671	18505	47484	21291	55872.7	22958	277480	8626	6612	4845	32913	769	7248	10571	4058	9407	246330	2109	6821	8605	54530	114911	570	5243	864	7083	5656	523	128327	14670	5012	20931	7322	23842	12666	22870
183	2	4.8		8.4	182	91	27.47	50.11	46535	24136000	199519	189685	97142	188525	31959	87363	29796	43392.2	35391	497608	6339	8057	4272	44905	3365	5958	11145	5576	12881	332895	4619	13971	9084	60618	1909	1265	8786	15671	13219	3687	2225	193623	14021	7940	35036	12439	15309	21918	36312
184	2	4.9	1.5	6.8	165	55	20.35	49.49	52636	22286300	305954	223534	239553	99338	64495	38848	25739	45325.8	36645	1249770	4042	12430	7509	47859	0	8183	12138	4054	17867	235817	6040	21502	5035	43676	3189	1088	3596	35452	14052	12087	1984	232355	17734	20092	87038	11290	35140	38174	54913
185	2		0.89	5.6	164	50	18.74	46.71	50278	19852300	266460	145446	118532	1572880	26062	51984	20819	39733.4	23507	694999	11648	14488	7838	68559	1958	7720	11486	5140	19072	238267	5221	17442	3355	53031	2992	698	12397	33439	16495	7092	1209	284222	20695	18935	41882	7467	48436	18156	40681
186	2		1.3	6.1	174	89	29.53	44.43	46959	27898800	322994	332035	101807	225299	41178	74217	30130	61195.9	45955	527724	6630	10580	5571	76743	1710	10844	11458	4783	12300	356222	7673	21181	11232	50678	1998	822	4035	12123	14729	4531	899	219251	17967	27256	29535	8646	24104	26228	56200
187	2	6.4	1.4	7.5	175	84	27.49	45.18	48335	24776100	223703	160421	96677	1508760	23653	63069	21368	58021.7	22297	592802	9136	11320	12740	47331	1702	6153	11629	4866	12083	288927	3905	13411	11903	59646	4817	199	6649	13978	13368	5744	1960	214034	21161	6725	106946	15481	29296	20578	40315
188	2	6	1.4	6.7	191	91	25	42.84	51685	19912400	162891	176017	68581	1429060	29204	108517	31533	48310.5	37569	489115	6341	8425	3678	33301	1738	7776	12403	3701	13564	365846	6064	13607	6024	48898	2549	0	10846	19851	13449	6426	1440	164044	13837	23961	16566	7098	25106	19161	37349
189	2	4.22		6.5	172	87	29.41	49.99
190	2	5.27		7.82	153	63	27.08	50.04	52859	29373000	250943	256622	108465	307218	17736	92796	32400	88421.1	48051	686040	7065	11294	4754	74824	477	6143	13569	5829	15579	200326	3791	16373	10680	78366	3089	0	10843	870	12378	5916	1682	210790	22785	13105	89833	5700	15782	28042	56799
191	2	6.33		5.91	173	84	27.9	50.08	58235	27014500	0	80332	6816	494253	30764	64581	27864	69881.4	32149	900670	10755	11503	5091	55531	2923	5713	10571	4090	3851	187969	10098	11696	8931	65491	4549	0	7555	1399	21043	5952	1455	215477	21282	18060	18288	7869	15871	28003	39659
192	2	4.59		6.04	175	111	36.24	50.01	55440	26213500	240860	264631	73834	145779	20540	76233	25311	40600.1	35735	547823	6140	8280	38142	45023	447	6867	13794	4493	12811	290268	7562	16655	7027	174782	2415	0	7388	566	18307	4970	739	258878	24810	21517	164845	11862	16445	24901	51542
193	2	4.8		5.24	180	86	26.54	49.77	46827	26231600	240426	334963	56420	218990	25546	72295	30587	71698.8	39872	463811	4081	10477	7274	64204	1141	7413	11486	4386	13474	387017	9049	14028	7897	125960	2570	337	7695	2947	12811	4719	467	205385	18455	17131	156920	9235	18119	25192	45173
194	2	5.1		6.2	166	70	25.4	50.1	54481	21064100	271649	206070	36706	263591	35655	80142	27501	55542.3	38847	801661	6188	10792	6663	71225	1221	7310	12460	4628	18967	367359	10835	20090	7572	104487	3840	453	4779	5003	18488	3986	1350	234642	18863	35140	68588	6784	23452	32862	57351
195	2	6.2		7.19	183	87	25.98	49.92	56740	17888800	236546	239312	59584	1333320	19373	106444	39063	76273.3	53267	591333	4699	15002	6806	78703	932	6935	12919	5369	15223	378966	10900	25290	9324	170113	4662	996	9192	1202	18301	7252	1279	181840	21638	26984	130221	9815	22050	27326	69782
196	2	6		6.77	178	107	33.77	49.88	52627	25817100	246398	312336	89389	244130	15643	71276	32192	47003.9	44125	775018	11145	11561	5983	75659	2962	8296	12896	7521	19192	301255	9276	16941	15433	130410	3055	1432	7239	449	15382	11923	1177	215736	16777	24373	27501	17005	21823	34526	55565
197	2	4.2	1.08	9.29	184	93	27.47	40.25	56327	27784300	288542	344376	86601	269435	29382	95632	29939	87998	40930	663298	7977	9826	7263	55645	1067	8314	13932	6783	11352	407347	6725	15489	10036	93127	7353	386	9453	2181	15907	5389	1670	242503	20164	15916	38489	11857	27113	21886	43806
198	2	6.3		6.37	176	66	21.31	39.67	48864	22282800	197854	236424	60834	257481	20841	72921	24670	51206.2	29168	688018	4533	13625	5762	69177	861	10020	10616	5078	11794	361069	6581	14847	6933	168482	3045	0	6167	233	19556	4602	403	183911	17508	14436	137330	9491	29766	19325	51416
199																		41471.5
200																		35483.4
201																		70902.4
202																		54142.9
203																		71330.3
204																		44932.7
205																		39561.7
206																		25815.5
207																		55513.8
208																		50984.2
209																		58342.9
210																		48694
211																		46620.7
212																		58974.1
213																		90980.6
214																		28254.9
215																		61600
216																		7349.14
217																		12997.9
218																		52937.5
219																		58972.4
220																		48533.3
221																		60949.4
222																		55358.2
223																		63646.6
224																		63290.5
[truncated: 3,603 more columns]

## Sheet: Metabolite info
DATA ID	PUTATIVE METABOLITE OR M/Z	Confirmed By MSMS (Yes/No), M/Z	CLASSIFICATION	RETENTION INDEX(GC-MS) RETENTION TIME (LC-MS)RT	DATA SOURCE
Var_17	LACTIC ACID	Yes		1073	GC-MS
Var_18	GLYCOLIC ACID	Yes		1090	GC-MS
Var_19	ALANINE	Yes	Amino acids and derivatives	1115	GC-MS
Var_20	GLYCINE	Yes	Amino acids and derivatives	1134	GC-MS
Var_21	3-HYDROXYBUTYRIC ACID	Yes	Hydroxy acid	1169	GC-MS
Var_22	UREA	Yes		1186	GC-MS
Var_23	2-OXOISOCAPROIC ACID	Yes		1216	GC-MS
Var_24	VALINE	Yes	BCAA	1218	GC-MS
Var_25	3-HIB	Yes			GC-MS
Var_26	ISOLEUCINE	Yes	BCAA	1292	GC-MS
Var_27	GLYCINE	Yes	Amino acids and derivatives	1304	GC-MS
Var_28	GLYCERIC ACID	Yes		1329	GC-MS
Var_29	SERINE	Yes	Amino acids and derivatives	1358	GC-MS
Var_30	PIPECOLIC ACID	Yes	Amino acids and derivatives	1362	GC-MS
Var_31	THREONINE	Yes	Amino acids and derivatives	1382	GC-MS
Var_32	ERYTHROSE	Yes	Carbohydrate	1434	GC-MS
Var_33	MALIC ACID	Yes		1483	GC-MS
Var_34	SALICYLIC ACID	Yes		1505	GC-MS
Var_35	METHIONINE	Yes	Amino acids and derivatives	1514	GC-MS
Var_36	CREATININE	Yes		1549	GC-MS
Var_37	CYSTEINE	Yes	Amino acids and derivatives	1550	GC-MS
Var_38	GLUTAMINE	Yes	Amino acids and derivatives	1584	GC-MS
Var_39	ORNITHINE	Yes	Amino acids and derivatives	1609	GC-MS
Var_40	GLUTAMIC ACID	Yes	Amino acids and derivatives	1614	GC-MS
Var_41	ASPARAGINE	Yes	Amino acids and derivatives	1621	GC-MS
Var_42	ACETAMINOPHEN	Yes		1626	GC-MS
Var_43	TARTARIC ACID	Yes		1630	GC-MS
Var_44	DODECANOIC ACID	Yes	Fatty acid	1649	GC-MS
Var_45	TAURINE	Yes	Amino acids and derivatives	1662	GC-MS
Var_46	ASPARAGINE	Yes	Amino acids and derivatives	1664	GC-MS
Var_47	RIBOSE	Yes	Carbohydrate	1670	GC-MS
Var_48	LYSINE	Yes	Amino acids and derivatives	1702	GC-MS
Var_49	ARABITOL	Yes		1712	GC-MS
Var_50	GLYCEROL-3-PHOSPHATE	Yes		1754	GC-MS
Var_51	GLUTAMINE	Yes	Amino acids and derivatives	1768	GC-MS
Var_52	HIPPURIC ACID	Yes		1798	GC-MS
Var_53	HYPOXANTHINE	Yes		1800	GC-MS
Var_54	CITRIC ACID	Yes		1811	GC-MS
Var_55	ORNITHINE	Yes	Amino acids and derivatives	1811	GC-MS
Var_56	ARGININE	Yes	Amino acids and derivatives	1818	GC-MS
Var_57	1,5-ANHYDRO-D-GLUCITOL	Yes	Carbohydrate	1846	GC-MS
Var_58	METHYL HISTIDINE	Yes	Amino acids and derivatives	1857	GC-MS
Var_59	FRUCTOSE	Yes	Carbohydrate	1864	GC-MS
Var_60	HISTIDINE	Yes	Amino acids and derivatives	1917	GC-MS
Var_61	LYSINE	Yes	Amino acids and derivatives	1921	GC-MS
Var_62	TYROSINE	Yes	Amino acids and derivatives	1935	GC-MS
Var_63	INOSITOL, SCYLLO	Yes	Amino acids and derivatives	2018	GC-MS
Var_64	HEXADECANOIC ACID	Yes	Fatty acid	2044	GC-MS
Var_65	INOSITOL, MYO	Yes		2082	GC-MS
Var_66	NAPROXEN	Yes		2085	GC-MS
Var_67	URIC ACID	Yes		2091	GC-MS
Var_68	HEPTADECANOIC	Yes	Fatty acid	2139	GC-MS
Var_69	NA	Yes		2169	GC-MS
Var_70	TRYPTOPHAN	Yes	Amino acids and derivatives	2207	GC-MS
Var_71	OCTADECENOIC ACID	Yes	Fatty acid	2215	GC-MS
Var_72	OCTADECANOIC ACID	Yes	Fatty acid	2239	GC-MS
Var_73	CYSTINE	Yes	Amino acids and derivatives	2285	GC-MS
Var_74	EICOSATETRAENOIC ACID	Yes	Fatty acid	2362	GC-MS
Var_75	DOCOSAHEXAENOIC ACID	Yes	Fatty acid	2449	GC-MS
Var_76	DOCOSAHEXAENOIC ACID	Yes	Fatty acid	2552	GC-MS
Var_77	INOSINE	Yes		2562	GC-MS
Var_78	1-MONOPALMITOYLGLYCEROL	Yes	Lipid	2581	GC-MS
Var_79	SUCROSE	Yes	Carbohydrate	2629	GC-MS
Var_80	CELLOBIOSE	Yes	Carbohydrate	2728	GC-MS
Var_81	MALTOSE	Yes	Carbohydrate	2756	GC-MS
Var_82	DELTA-TOCOPHEROL	Yes		2894	GC-MS
Var_83	GAMMA-TOCOPHEROL	Yes		2993	GC-MS
Var_84	1-PALMITOYL-sn-GLYCERO-3-PHOSPHOCHOLINE	Yes	Lipid	3035	GC-MS
Var_85	ALPHA-TOCOPHEROL	Yes		3144	GC-MS
Var_86	Salicylic acid	YES		3.82	LC-MS (Neg)
Var_87	Citric acid	YES		0.76	LC-MS (Neg)
Var_88	Indoxylsulfuric acid	YES		2.42	LC-MS (Neg)
Var_89	CMPF	YES		4.77	LC-MS (Neg)
Var_90	Inosine	YES		1.48	LC-MS (Neg)
Var_91	2-Hydroxyhexadecanoic acid (16:0-OH)	YES	Fatty acid	6.86	LC-MS (Neg)
Var_92	Oleic acid (18:1)	YES	Fatty acid	7.29	LC-MS (Neg)
Var_93	Arachidonic Acid (20:4)	YES	Fatty acid	6.99	LC-MS (Neg)
Var_94	Docosahexaenoic acid (22:6)	YES	Fatty acid	6.92	LC-MS (Neg)
Var_95	3-β-hydroxyandrost-5-en-17-one sulfate	YES		4.58	LC-MS (Neg)
Var_96	Sphingosine-1-phosphate	YES	Lipid	5.93	LC-MS (Neg)
Var_97	PE(16:0/0:0)	YES	PE	6.38	LC-MS (Neg)
Var_98	Glycocholic Acid	YES		4.95	LC-MS (Neg)
Var_99	PE(18:2/0:0)	YES	PE	6.17	LC-MS (Neg)
Var_100	PE(18:1(9Z)/0:0)	YES	PE	6.49	LC-MS (Neg)
Var_101	PE(18:0/0:0)	YES	PE	6.84	LC-MS (Neg)
Var_102	Taurodeoxycholate	YES	BA	5.27	LC-MS (Neg)
Var_103	Taurochenodeoxycholic acid	YES	BA	5.11	LC-MS (Neg)
Var_104	Glycodeoxycholate	YES	BA	5.51	LC-MS (Neg)
Var_105	Chenodeoxycholic acid glycine conjugate	YES	BA	5.4	LC-MS (Neg)
Var_106	L-Lactic acid (3:0-OH)	NO		0.59	LC-MS (Neg)
Var_107	2-oxoisocaproic acid	NO		2.62	LC-MS (Neg)
Var_108	Xanthine	NO		0.99	LC-MS (Neg)
Var_109	Myristic acid (14:0)	NO	Fatty acid	6.87	LC-MS (Neg)
Var_110	cis-9-palmitoleic acid (16:1)	NO	Fatty acid	6.88	LC-MS (Neg)
Var_111	Palmitic acid (16:0)	NO	Fatty acid	7.24	LC-MS (Neg)
Var_112	DL-β-Hydroxypalmitic acid (16:0-OH)	NO	Fatty acid	6.7	LC-MS (Neg)
Var_113	a-Linolenic Acid (18:3)	NO	Fatty acid	6.81	LC-MS (Neg)
Var_114	Stearic acid (18:0)	NO	Fatty acid	7.53	LC-MS (Neg)
Var_115	Creatinine	YES		0.39	LC-MS (pos)
Var_116	Isoleucine + Leucine	YES	BCAA	1.08	LC-MS (pos)
Var_117	Hypoxanthine	YES	Amino acids and derivatives	0.81	LC-MS (pos)
Var_118	L-Methionine	YES	Amino acids and derivatives	0.63	LC-MS (pos)
Var_119	p-Acetamidophenol (Acetaminophen Tylenol)	YES		1.9	LC-MS (pos)
Var_120	L-Carnitine	YES		0.37	LC-MS (pos)
Var_121	Phenylalanine	YES	Amino acids and derivatives	1.64	LC-MS (pos)
Var_122	Uric acid	YES		0.76	LC-MS (pos)
Var_123	Hippuric acid	YES		2.67	LC-MS (pos)
Var_124	Theophylline	YES		2.18	LC-MS (pos)
Var_125	Theobromine	YES		1.88	LC-MS (pos)
Var_126	DL-Tyrosine	YES	Amino acids and derivatives	1.04	LC-MS (pos)
Var_127	Caffeine	YES		2.74	LC-MS (pos)
Var_128	L-Tryptophan	YES	Amino acids and derivatives	2.13	LC-MS (pos)
Var_129	Acetyl-carnitine (C2)	YES	AC	0.64	LC-MS (pos)
Var_130	L-Kynurenine	YES		1.59	LC-MS (pos)
Var_131	Propionyl-carnitine (C3)	YES	AC	1.34	LC-MS (pos)
Var_132	Pantothenic Acid	YES		1.85	LC-MS (pos)
Var_133	Butyryl-carnitine (C4)	YES	AC	1.76	LC-MS (pos)
Var_134	Tiglyl-carnitine (C5:1iso)	YES	AC	2.25	LC-MS (pos)
Var_135	Isovaleryl-carnitine (C5iso)	YES	AC	2.51	LC-MS (pos)
Var_136	Valeryl-carnitine (C5)	YES	AC	2.44	LC-MS (pos)
Var_137	Gamma-Glu-Leu	YES		2.4	LC-MS (pos)
Var_138	Hexanoyl-carnitine (C6)	YES	AC	3.27	LC-MS (pos)
Var_139	Hydroxyisovaleryl-carnitine (C5iso-OH)	YES	AC	1.51	LC-MS (pos)
Var_140	Adenosine	YES		1.42	LC-MS (pos)
Var_141	Glutaroyl-carnitine (C5-DC)	YES	AC	1.36	LC-MS (pos)
Var_142	Octenoyl-carnitine (C8:1)	YES	AC	3.72	LC-MS (pos)
Var_143	Octanoyl-carnitine (C8)	YES	AC	4.08	LC-MS (pos)
Var_144	Decenoyl-carnitine (C10:1)	YES	AC	4.42	LC-MS (pos)
Var_145	Decanoyl-carnitine (C10)	YES	AC	4.66	LC-MS (pos)
Var_146	Dodecenoyl-carnitine (C12:1)	YES	AC	4.9	LC-MS (pos)
Var_147	Cortisol	YES		4.24	LC-MS (pos)
Var_148	Tetradecenoyl-carnitine (C14:1)	YES	AC	5.34	LC-MS (pos)
Var_149	Hexadecenoyl-carnitine (C16:1)	YES	AC	5.68	LC-MS (pos)
Var_150	Palmitoyl-carnitine (C16)	YES	AC	5.93	LC-MS (pos)
Var_151	Linoleoyl-carnitine (C18:2)	YES	AC	5.79	LC-MS (pos)
Var_152	Oleoyl-carnitine (C18:1)	YES	AC	6.01	LC-MS (pos)
Var_153	Stearoyl-carnitine (C18)	YES	AC	6.25	LC-MS (pos)
Var_154	PC(14:0/0:0) myristoyl	YES	PC	5.84	LC-MS (pos)
Var_155	PC(P-16:0/0:0) or PC(0-16:1/0:0)	YES	PC	6.5	LC-MS (pos)
Var_156	PC(O-16:0/0:0) O-palmityl	YES	PC	6.52	LC-MS (pos)
Var_157	PC(16:1/0:0) palmitoleoyl	YES	PC	5.98	LC-MS (pos)
Var_158	PC(16:0/0:0) palmitoyl	YES	PC	6.34	LC-MS (pos)
Var_159	PC(17:0/0:0)	YES	PC	6.57	LC-MS (pos)
Var_160	PC(18:3/0:0) linolenoyl	YES	PC	5.86	LC-MS (pos)
Var_161	PC(18:2/0:0) linoleoyl	YES	PC	6.14	LC-MS (pos)
Var_162	PC/PE(16:0/0:0) palmitoyl	YES	PC/PE		LC-MS (pos)
Var_163	PC/PE(18:2/0:0) linoleoyl	YES	PC/PE		LC-MS (pos)
Var_164	PC/PE(18:1/0:0) oleoyl	YES	PC/PE		LC-MS (pos)
Var_165	PC/PE(18:0/0:0) stearoyl	YES	PC/PE		LC-MS (pos)
Var_166	PC(18:1/0:0) oleoyl	YES	PC	6.45	LC-MS (pos)
Var_167	PC(18:0/0:0) stearoyl	YES	PC	6.8	LC-MS (pos)
Var_168	PC(20:5/0:0)	YES	PC	5.86	LC-MS (pos)
Var_169	PC(20:4/0:0) Arachidonoyl	YES	PC	6.11	LC-MS (pos)
Var_170	PC(20:3/0:0)	YES	PC	6.3	LC-MS (pos)
Var_171	PC(22:6/0:0) Docohexaenoyl	YES	PC	6.08	LC-MS (pos)
Var_172	PC(22:5/0:0)	YES	PC	6.21	LC-MS (pos)
Var_173	L-Thyroxine	YES		4.61	LC-MS (pos)
Var_174	L-Proline	NO	Amino acids and derivatives	0.4	LC-MS (pos)
Var_175	Betaine	NO		0.37	LC-MS (pos)
Var_176	Niacinamide	NO		0.74	LC-MS (pos)
Var_177	Creatine	NO		0.39	LC-MS (pos)
Var_178	Acetylcholine	NO		0.4	LC-MS (pos)
Var_179	PAF(14:0/0:0) myristoyl	NO	PAFs	5.74	LC-MS (pos)
Var_180	PAF(20:5/0:0)	NO	PAFs	5.79	LC-MS (pos)
Var_181	PAF(18:3/0:0) linolenoyl	NO	PAFs	5.78	LC-MS (pos)
Var_182	PAF(16:1/0:0) palmitoleoyl	NO	PAFs	5.89	LC-MS (pos)
Var_183	PAF(22:6/0:0) Docohexaenoyl	NO	PAFs	6.02	LC-MS (pos)
Var_184	PAF(20:4/0:0) Arachidonoyl	NO	PAFs	6.05	LC-MS (pos)
Var_185	PAF(18:2/0:0) linoleoyl	NO	PAFs	6.05	LC-MS (pos)
Var_186	PAF(20:3/0:0)	NO	PAFs	6.22	LC-MS (pos)
Var_187	PAF(16:0/0:0) palmitoyl	NO	PAFs	6.25	LC-MS (pos)
Var_188	PAF(P-16:0/0:0) or PAF(0-16:1/0:0)	NO	PAFs	6.38	LC-MS (pos)
Var_189	PAF(18:0/0:0) stearoyl	NO	PAFs	6.71	LC-MS (pos)
Var_192	142.057	NO	UNTARGET	3.79	LC-MS(neg)
Var_193	188.015	NO	UNTARGET	3.11	LC-MS(neg)
Var_194	98.067	NO	UNTARGET	3.79	LC-MS(neg)
Var_195	368.166	NO	UNTARGET	4.58	LC-MS(neg)
Var_196	541.338	NO	UNTARGET	6.34	LC-MS(neg)
Var_197	565.338	NO	UNTARGET	6.14	LC-MS(neg)
Var_198	168.029	NO	UNTARGET	0.76	LC-MS(neg)
Var_199	567.354	NO	UNTARGET	6.45	LC-MS(neg)
Var_200	240.1	NO	UNTARGET	4.77	LC-MS(neg)
Var_201	569.37	NO	UNTARGET	6.8	LC-MS(neg)
Var_202	541.338	NO	UNTARGET	6.25	LC-MS(neg)
Var_203	101.941	NO	UNTARGET	7.24	LC-MS(neg)
Var_204	100.933	NO	UNTARGET	7.24	LC-MS(neg)
Var_205	204.09	NO	UNTARGET	2.13	LC-MS(neg)
Var_206	370.182	NO	UNTARGET	4.85	LC-MS(neg)
Var_207	591.354	NO	UNTARGET	6.3	LC-MS(neg)
Var_208	565.338	NO	UNTARGET	6.05	LC-MS(neg)
Var_209	589.338	NO	UNTARGET	6.11	LC-MS(neg)
Var_210	256.095	NO	UNTARGET	3.61	LC-MS(neg)
Var_211	613.338	NO	UNTARGET	6.08	LC-MS(neg)
Var_212	165.079	NO	UNTARGET	1.64	LC-MS(neg)
Var_213	1036.67	NO	UNTARGET	6.34	LC-MS(neg)
Var_214	179.058	NO	UNTARGET	2.67	LC-MS(neg)
Var_215	101.941	NO	UNTARGET	6.88	LC-MS(neg)
Var_216	130.063	NO	UNTARGET	2.62	LC-MS(neg)
Var_217	117.936	NO	UNTARGET	7.24	LC-MS(neg)
Var_218	117.934	NO	UNTARGET	7.24	LC-MS(neg)
Var_219	101.941	NO	UNTARGET	9.6	LC-MS(neg)
Var_220	213.01	NO	UNTARGET	2.42	LC-MS(neg)
Var_221	101.941	NO	UNTARGET	9.65	LC-MS(neg)
Var_222	101.941	NO	UNTARGET	9.6	LC-MS(neg)
Var_223	101.941	NO	UNTARGET	9.65	LC-MS(neg)
Var_224	101.941	NO	UNTARGET	9.65	LC-MS(neg)
Var_225	101.941	NO	UNTARGET	9.65	LC-MS(neg)
Var_226	101.941	NO	UNTARGET	9.65	LC-MS(neg)
Var_227	101.941	NO	UNTARGET	7.04	LC-MS(neg)
Var_228	101.941	NO	UNTARGET	9.65	LC-MS(neg)
Var_229	101.941	NO	UNTARGET	9.65	LC-MS(neg)
Var_230	101.941	NO	UNTARGET	9.65	LC-MS(neg)
Var_231	372.299	NO	UNTARGET	5.67	LC-MS(neg)
Var_232	499.938	NO	UNTARGET	5.88	LC-MS(neg)
Var_233	101.941	NO	UNTARGET	9.65	LC-MS(neg)
Var_234	481.317	NO	UNTARGET	6.34	LC-MS(neg)
Var_235	101.941	NO	UNTARGET	9.65	LC-MS(neg)
Var_236	101.941	NO	UNTARGET	9.65	LC-MS(neg)
Var_237	101.941	NO	UNTARGET	9.65	LC-MS(neg)
Var_238	398.213	NO	UNTARGET	4.77	LC-MS(neg)
Var_239	358.039	NO	UNTARGET	0.76	LC-MS(neg)
Var_240	101.941	NO	UNTARGET	9.65	LC-MS(neg)
Var_241	101.941	NO	UNTARGET	9.65	LC-MS(neg)
Var_242	101.941	NO	UNTARGET	9.65	LC-MS(neg)
Var_243	569.369	NO	UNTARGET	6.71	LC-MS(neg)
Var_244	747.522	NO	UNTARGET	8.31	LC-MS(neg)
Var_245	328.24	NO	UNTARGET	6.92	LC-MS(neg)
Var_246	101.941	NO	UNTARGET	9.65	LC-MS(neg)
Var_247	108.058	NO	UNTARGET	3.11	LC-MS(neg)
Var_248	101.941	NO	UNTARGET	9.65	LC-MS(neg)
Var_249	505.317	NO	UNTARGET	6.14	LC-MS(neg)
Var_250	216.04	NO	UNTARGET	0.37	LC-MS(neg)
Var_251	268.132	NO	UNTARGET	5.39	LC-MS(neg)
Var_252	196.11	NO	UNTARGET	4.77	LC-MS(neg)
Var_253	370.181	NO	UNTARGET	4.69	LC-MS(neg)
Var_254	117.935	NO	UNTARGET	7.58	LC-MS(neg)
Var_255	100.934	NO	UNTARGET	7.58	LC-MS(neg)
Var_256	266.086	NO	UNTARGET	0.92	LC-MS(neg)
Var_257	1084.67	NO	UNTARGET	6.14	LC-MS(neg)
Var_258	100.934	NO	UNTARGET	7.58	LC-MS(neg)
Var_259	587.323	NO	UNTARGET	5.86	LC-MS(neg)
Var_260	539.323	NO	UNTARGET	5.98	LC-MS(neg)
Var_261	101.941	NO	UNTARGET	9.52	LC-MS(neg)
Var_262	101.941	NO	UNTARGET	7.54	LC-MS(neg)
Var_263	118.063	NO	UNTARGET	2.02	LC-MS(neg)
Var_264	827.568	NO	UNTARGET	8.33	LC-MS(neg)
Var_265	173.999	NO	UNTARGET	2.09	LC-MS(neg)
Var_266	130.063	NO	UNTARGET	2.38	LC-MS(neg)
Var_267	117.936	NO	UNTARGET	6.88	LC-MS(neg)
Var_268	380.166	NO	UNTARGET	7.04	LC-MS(neg)
Var_269	100.934	NO	UNTARGET	7.4	LC-MS(neg)
Var_270	507.333	NO	UNTARGET	6.45	LC-MS(neg)
Var_271	100.933	NO	UNTARGET	7.24	LC-MS(neg)
Var_272	100.933	NO	UNTARGET	6.88	LC-MS(neg)
Var_273	589.338	NO	UNTARGET	6.05	LC-MS(neg)
Var_274	100.933	NO	UNTARGET	6.88	LC-MS(neg)
Var_275	117.934	NO	UNTARGET	7.4	LC-MS(neg)
Var_276	90.032	NO	UNTARGET	0.59	LC-MS(neg)
Var_277	201.867	NO	UNTARGET	7.04	LC-MS(neg)
Var_278	101.941	NO	UNTARGET	7.04	LC-MS(neg)
Var_279	101.941	NO	UNTARGET	6.67	LC-MS(neg)
Var_280	1088.7	NO	UNTARGET	6.45	LC-MS(neg)
Var_281	477.286	NO	UNTARGET	6.17	LC-MS(neg)
Var_282	117.934	NO	UNTARGET	7.58	LC-MS(neg)
Var_283	555.354	NO	UNTARGET	6.57	LC-MS(neg)
Var_284	620.296	NO	UNTARGET	6.48	LC-MS(neg)
Var_285	615.354	NO	UNTARGET	6.21	LC-MS(neg)
Var_286	190.013	NO	UNTARGET	3.11	LC-MS(neg)
Var_287	344.269	NO	UNTARGET	5.13	LC-MS(neg)
Var_288	173.999	NO	UNTARGET	2.09	LC-MS(neg)
Var_289	481.317	NO	UNTARGET	6.84	LC-MS(neg)
Var_290	100.934	NO	UNTARGET	7.58	LC-MS(neg)
Var_291	264.111	NO	UNTARGET	2.76	LC-MS(neg)
Var_292	192.027	NO	UNTARGET	0.76	LC-MS(neg)
Var_293	1092.73	NO	UNTARGET	6.8	LC-MS(neg)
Var_294	453.286	NO	UNTARGET	6.38	LC-MS(neg)
Var_295	101.941	NO	UNTARGET	6.67	LC-MS(neg)
Var_296	256.121	NO	UNTARGET	3.94	LC-MS(neg)
Var_297	414.208	NO	UNTARGET	4.38	LC-MS(neg)
Var_298	509.348	NO	UNTARGET	6.79	LC-MS(neg)
Var_299	304.24	NO	UNTARGET	6.99	LC-MS(neg)
Var_300	104.048	NO	UNTARGET	1.22	LC-MS(neg)
Var_301	773.537	NO	UNTARGET	8.32	LC-MS(neg)
Var_302	513.307	NO	UNTARGET	5.84	LC-MS(neg)
Var_303	805.583	NO	UNTARGET	9.03	LC-MS(neg)
Var_304	189.994	NO	UNTARGET	1.84	LC-MS(neg)
Var_305	201.867	NO	UNTARGET	7.4	LC-MS(neg)
Var_306	496.231	NO	UNTARGET	4.03	LC-MS(neg)
Var_307	851.567	NO	UNTARGET	8.25	LC-MS(neg)
Var_308	370.182	NO	UNTARGET	4.31	LC-MS(neg)
Var_309	481.316	NO	UNTARGET	6.25	LC-MS(neg)
Var_310	499.938	NO	UNTARGET	5.79	LC-MS(neg)
Var_311	256.097	NO	UNTARGET	3.61	LC-MS(neg)
Var_312	565.2	NO	UNTARGET	1.64	LC-MS(neg)
Var_313	100.933	NO	UNTARGET	9.6	LC-MS(neg)
Var_314	382.182	NO	UNTARGET	7.29	LC-MS(neg)
Var_315	400.33	NO	UNTARGET	6.17	LC-MS(neg)
Var_316	354.22	NO	UNTARGET	6.48	LC-MS(neg)
Var_317	117.933	NO	UNTARGET	7.4	LC-MS(neg)
Var_318	589.338	NO	UNTARGET	6.05	LC-MS(neg)
Var_319	117.934	NO	UNTARGET	7.58	LC-MS(neg)
Var_320	214.03	NO	UNTARGET	4	LC-MS(neg)
Var_321	555.354	NO	UNTARGET	6.57	LC-MS(neg)
Var_322	272.235	NO	UNTARGET	6.86	LC-MS(neg)
Var_323	851.568	NO	UNTARGET	8.25	LC-MS(neg)
Var_324	256.121	NO	UNTARGET	4	LC-MS(neg)
Var_325	1532	NO	UNTARGET	6.34	LC-MS(neg)
Var_326	539.322	NO	UNTARGET	5.98	LC-MS(neg)
Var_327	159.983	NO	UNTARGET	7.24	LC-MS(neg)
Var_328	501.285	NO	UNTARGET	6.16	LC-MS(neg)
Var_329	567.354	NO	UNTARGET	6.45	LC-MS(neg)
Var_330	266.155	NO	UNTARGET	6.1	LC-MS(neg)
Var_331	1108.67	NO	UNTARGET	6.13	LC-MS(neg)
Var_332	192.027	NO	UNTARGET	0.76	LC-MS(neg)
Var_333	739.516	NO	UNTARGET	8.31	LC-MS(neg)
Var_334	567.357	NO	UNTARGET	6.45	LC-MS(neg)
Var_335	201.867	NO	UNTARGET	6.96	LC-MS(neg)
Var_336	159.983	NO	UNTARGET	7.24	LC-MS(neg)
Var_337	596.501	NO	UNTARGET	7.59	LC-MS(neg)
Var_338	254.091	NO	UNTARGET	5.68	LC-MS(neg)
Var_339	101.941	NO	UNTARGET	9.65	LC-MS(neg)
Var_340	684.273	NO	UNTARGET	1.64	LC-MS(neg)
Var_341	334.215	NO	UNTARGET	4.52	LC-MS(neg)
Var_342	479.301	NO	UNTARGET	6.49	LC-MS(neg)
Var_343	212.105	NO	UNTARGET	3.61	LC-MS(neg)
Var_344	117.934	NO	UNTARGET	7.4	LC-MS(neg)
Var_345	525.343	NO	UNTARGET	6.5	LC-MS(neg)
Var_346	179.985	NO	UNTARGET	9.69	LC-MS(neg)
Var_347	1036.67	NO	UNTARGET	6.25	LC-MS(neg)
Var_348	282.255	NO	UNTARGET	7.29	LC-MS(neg)
Var_349	803.568	NO	UNTARGET	8.55	LC-MS(neg)
Var_350	527.358	NO	UNTARGET	6.52	LC-MS(neg)
Var_351	436.153	NO	UNTARGET	4.58	LC-MS(neg)
Var_352	449.315	NO	UNTARGET	5.4	LC-MS(neg)
Var_353	855.598	NO	UNTARGET	8.9	LC-MS(neg)
Var_354	396.161	NO	UNTARGET	7.05	LC-MS(neg)
Var_355	354.119	NO	UNTARGET	1.64	LC-MS(neg)
Var_356	527.321	NO	UNTARGET	6.09	LC-MS(neg)
Var_357	218.037	NO	UNTARGET	0.37	LC-MS(neg)
Var_358	117.058	NO	UNTARGET	2.13	LC-MS(neg)
Var_359	196.059	NO	UNTARGET	2.12	LC-MS(neg)
Var_360	280.24	NO	UNTARGET	7.04	LC-MS(neg)
Var_361	166.049	NO	UNTARGET	1.66	LC-MS(neg)
Var_362	179.985	NO	UNTARGET	9.88	LC-MS(neg)
Var_363	529.317	NO	UNTARGET	6.11	LC-MS(neg)
Var_364	525.285	NO	UNTARGET	6.11	LC-MS(neg)
Var_365	513.276	NO	UNTARGET	5.31	LC-MS(neg)
Var_366	803.569	NO	UNTARGET	8.57	LC-MS(neg)
Var_367	379.248	NO	UNTARGET	5.93	LC-MS(neg)
Var_368	181.075	NO	UNTARGET	1.05	LC-MS(neg)
Var_369	382.038	NO	UNTARGET	0.76	LC-MS(neg)
Var_370	180.065	NO	UNTARGET	2.24	LC-MS(neg)
Var_371	449.118	NO	UNTARGET	3.11	LC-MS(neg)
Var_372	398.01	NO	UNTARGET	3.11	LC-MS(neg)
Var_373	555.354	NO	UNTARGET	6.52	LC-MS(neg)
Var_374	531.328	NO	UNTARGET	6.3	LC-MS(neg)
Var_375	801.55	NO	UNTARGET	8.32	LC-MS(neg)
Var_376	384.16	NO	UNTARGET	4.02	LC-MS(neg)
Var_377	502.182	NO	UNTARGET	4.77	LC-MS(neg)
Var_378	609.325	NO	UNTARGET	6.25	LC-MS(neg)
Var_379	825.551	NO	UNTARGET	8.14	LC-MS(neg)
Var_380	101.98	NO	UNTARGET	7.24	LC-MS(neg)
Var_381	179.985	NO	UNTARGET	0.27	LC-MS(neg)
Var_382	101.941	NO	UNTARGET	6.3	LC-MS(neg)
Var_383	635.341	NO	UNTARGET	6.45	LC-MS(neg)
Var_384	204.009	NO	UNTARGET	2.78	LC-MS(neg)
Var_385	540.438	NO	UNTARGET	7.3	LC-MS(neg)
Var_386	637.357	NO	UNTARGET	6.8	LC-MS(neg)
Var_387	450.262	NO	UNTARGET	6.07	LC-MS(neg)
Var_388	633.325	NO	UNTARGET	6.16	LC-MS(neg)
Var_389	218.069	NO	UNTARGET	2.14	LC-MS(neg)
Var_390	713.227	NO	UNTARGET	1.64	LC-MS(neg)
Var_391	117.936	NO	UNTARGET	6.74	LC-MS(neg)
Var_392	635.341	NO	UNTARGET	6.45	LC-MS(neg)
Var_393	609.326	NO	UNTARGET	6.38	LC-MS(neg)
Var_394	540.438	NO	UNTARGET	7.24	LC-MS(neg)
Var_395	505.317	NO	UNTARGET	6.05	LC-MS(neg)
Var_396	613.337	NO	UNTARGET	6.02	LC-MS(neg)
Var_397	637.356	NO	UNTARGET	6.78	LC-MS(neg)
Var_398	637.356	NO	UNTARGET	6.8	LC-MS(neg)
Var_399	635.341	NO	UNTARGET	6.45	LC-MS(neg)
Var_400	437.29	NO	UNTARGET	6.55	LC-MS(neg)
Var_401	200.012	NO	UNTARGET	3.53	LC-MS(neg)
Var_402	370.181	NO	UNTARGET	5.11	LC-MS(neg)
Var_403	113.993	NO	UNTARGET	0.3	LC-MS(neg)
Var_404	511.26	NO	UNTARGET	4.9	LC-MS(neg)
Var_405	310.049	NO	UNTARGET	0.91	LC-MS(neg)
Var_406	609.325	NO	UNTARGET	6.32	LC-MS(neg)
Var_407	147.991	NO	UNTARGET	0.59	LC-MS(neg)
Var_408	354.15	NO	UNTARGET	6.95	LC-MS(neg)
Var_409	414.171	NO	UNTARGET	3.98	LC-MS(neg)
Var_410	593.368	NO	UNTARGET	6.55	LC-MS(neg)
Var_411	204.012	NO	UNTARGET	2.9	LC-MS(neg)
Var_412	256.121	NO	UNTARGET	3.94	LC-MS(neg)
Var_413	765.53	NO	UNTARGET	8.32	LC-MS(neg)
Var_414	225.07	NO	UNTARGET	4.08	LC-MS(neg)
Var_415	182.044	NO	UNTARGET	1.58	LC-MS(neg)
Var_416	181.074	NO	UNTARGET	1.05	LC-MS(neg)
Var_417	829.583	NO	UNTARGET	8.76	LC-MS(neg)
Var_418	129.042	NO	UNTARGET	0.83	LC-MS(neg)
Var_419	268.081	NO	UNTARGET	1.48	LC-MS(neg)
Var_420	101.941	NO	UNTARGET	6.09	LC-MS(neg)
Var_421	205.073	NO	UNTARGET	3.48	LC-MS(neg)
Var_422	225.987	NO	UNTARGET	0.71	LC-MS(neg)
Var_423	600.327	NO	UNTARGET	9.6	LC-MS(neg)
Var_424	370.181	NO	UNTARGET	4.69	LC-MS(neg)
Var_425	312.229	NO	UNTARGET	6.1	LC-MS(neg)
Var_426	553.317	NO	UNTARGET	6.08	LC-MS(neg)
Var_427	131.094	NO	UNTARGET	1.08	LC-MS(neg)
Var_428	541.338	NO	UNTARGET	6.34	LC-MS(neg)
Var_429	591.352	NO	UNTARGET	6.22	LC-MS(neg)
Var_430	236.933	NO	UNTARGET	9.74	LC-MS(neg)
Var_431	398.177	NO	UNTARGET	7.29	LC-MS(neg)
Var_432	748.574	NO	UNTARGET	8.5	LC-MS(neg)
Var_433	372.189	NO	UNTARGET	4.86	LC-MS(neg)
Var_434	659.34	NO	UNTARGET	6.3	LC-MS(neg)
Var_435	244.04	NO	UNTARGET	3.89	LC-MS(neg)
Var_436	101.98	NO	UNTARGET	7.24	LC-MS(neg)
Var_437	553.373	NO	UNTARGET	6.61	LC-MS(neg)
Var_438	182.058	NO	UNTARGET	2.23	LC-MS(neg)
Var_439	356.166	NO	UNTARGET	7.24	LC-MS(neg)
Var_440	159.983	NO	UNTARGET	7.04	LC-MS(neg)
Var_441	348.1	NO	UNTARGET	2.62	LC-MS(neg)
Var_442	430.162	NO	UNTARGET	2.13	LC-MS(neg)
Var_443	262.082	NO	UNTARGET	4.77	LC-MS(neg)
Var_444	479.301	NO	UNTARGET	6.49	LC-MS(neg)
Var_445	563.322	NO	UNTARGET	5.86	LC-MS(neg)
Var_446	428.361	NO	UNTARGET	6.63	LC-MS(neg)
Var_447	131.095	NO	UNTARGET	1.08	LC-MS(neg)
Var_448	1132.67	NO	UNTARGET	6.11	LC-MS(neg)
Var_449	637.357	NO	UNTARGET	6.71	LC-MS(neg)
Var_450	302.224	NO	UNTARGET	6.76	LC-MS(neg)
Var_451	465.321	NO	UNTARGET	6.99	LC-MS(neg)
Var_452	967.008	NO	UNTARGET	7.16	LC-MS(neg)
Var_453	548.049	NO	UNTARGET	0.76	LC-MS(neg)
Var_454	198.075	NO	UNTARGET	1.63	LC-MS(neg)
Var_455	829.584	NO	UNTARGET	8.76	LC-MS(neg)
Var_456	332.137	NO	UNTARGET	4.03	LC-MS(neg)
Var_457	596.296	NO	UNTARGET	6.5	LC-MS(neg)
Var_458	633.325	NO	UNTARGET	6.05	LC-MS(neg)
Var_459	225.987	NO	UNTARGET	0.71	LC-MS(neg)
Var_460	408.214	NO	UNTARGET	4.24	LC-MS(neg)
Var_461	1086.68	NO	UNTARGET	6.31	LC-MS(neg)
Var_462	529.317	NO	UNTARGET	6.11	LC-MS(neg)
Var_463	594.485	NO	UNTARGET	7.53	LC-MS(neg)
Var_464	380.248	NO	UNTARGET	7.08	LC-MS(neg)
Var_465	188.05	NO	UNTARGET	0.59	LC-MS(neg)
Var_466	449.314	NO	UNTARGET	5.52	LC-MS(neg)
Var_467	583.516	NO	UNTARGET	8.61	LC-MS(neg)
Var_468	468.38	NO	UNTARGET	7.29	LC-MS(neg)
Var_469	584.264	NO	UNTARGET	7.32	LC-MS(neg)
Var_470	430.165	NO	UNTARGET	3.4	LC-MS(neg)
Var_471	446.127	NO	UNTARGET	1.64	LC-MS(neg)
Var_472	386.176	NO	UNTARGET	3.72	LC-MS(neg)
Var_473	967.008	NO	UNTARGET	9.57	LC-MS(neg)
Var_474	117.936	NO	UNTARGET	6.67	LC-MS(neg)
Var_475	396.197	NO	UNTARGET	5.04	LC-MS(neg)
Var_476	805.582	NO	UNTARGET	8.98	LC-MS(neg)
Var_477	266.085	NO	UNTARGET	0.92	LC-MS(neg)
Var_478	763.516	NO	UNTARGET	8.31	LC-MS(neg)
Var_479	384.197	NO	UNTARGET	7.53	LC-MS(neg)
Var_480	967.008	NO	UNTARGET	0.29	LC-MS(neg)
Var_481	563.322	NO	UNTARGET	5.86	LC-MS(neg)
Var_482	831.599	NO	UNTARGET	6.75	LC-MS(neg)
Var_483	300.266	NO	UNTARGET	7.23	LC-MS(neg)
Var_484	225.987	NO	UNTARGET	0.72	LC-MS(neg)
Var_485	224.142	NO	UNTARGET	5.39	LC-MS(neg)
Var_486	159.983	NO	UNTARGET	7.04	LC-MS(neg)
Var_487	967.008	NO	UNTARGET	7.18	LC-MS(neg)
Var_488	392.292	NO	UNTARGET	6	LC-MS(neg)
Var_489	159.983	NO	UNTARGET	7.4	LC-MS(neg)
Var_490	159.983	NO	UNTARGET	6.88	LC-MS(neg)
Var_491	833.614	NO	UNTARGET	7.81	LC-MS(neg)
Var_492	967.008	NO	UNTARGET	9.49	LC-MS(neg)
Var_493	681.324	NO	UNTARGET	6.08	LC-MS(neg)
Var_494	179.985	NO	UNTARGET	2.19	LC-MS(neg)
Var_495	94.042	NO	UNTARGET	2.1	LC-MS(neg)
Var_496	159.983	NO	UNTARGET	7.04	LC-MS(neg)
Var_497	967.008	NO	UNTARGET	7.45	LC-MS(neg)
Var_498	542.272	NO	UNTARGET	4.03	LC-MS(neg)
Var_499	179.983	NO	UNTARGET	2.19	LC-MS(neg)
Var_500	831.599	NO	UNTARGET	6.67	LC-MS(neg)
Var_501	284.117	NO	UNTARGET	7.32	LC-MS(neg)
Var_502	256.121	NO	UNTARGET	3.94	LC-MS(neg)
Var_503	967.008	NO	UNTARGET	7.38	LC-MS(neg)
Var_504	340.223	NO	UNTARGET	6.87	LC-MS(neg)
Var_505	967.008	NO	UNTARGET	9.36	LC-MS(neg)
Var_506	159.983	NO	UNTARGET	7.04	LC-MS(neg)
Var_507	464.3	NO	UNTARGET	6.71	LC-MS(neg)
Var_508	967.008	NO	UNTARGET	7.16	LC-MS(neg)
Var_509	214.03	NO	UNTARGET	4	LC-MS(neg)
Var_510	159.983	NO	UNTARGET	7.04	LC-MS(neg)
Var_511	804.571	NO	UNTARGET	8.56	LC-MS(neg)
Var_512	202.046	NO	UNTARGET	0.6	LC-MS(neg)
Var_513	749.551	NO	UNTARGET	8.51	LC-MS(neg)
Var_514	967.008	NO	UNTARGET	9.57	LC-MS(neg)
Var_515	159.983	NO	UNTARGET	7.04	LC-MS(neg)
Var_516	529.317	NO	UNTARGET	6.11	LC-MS(neg)
Var_517	1062.68	NO	UNTARGET	6.43	LC-MS(neg)
Var_518	101.98	NO	UNTARGET	6.88	LC-MS(neg)
Var_519	633.325	NO	UNTARGET	6.16	LC-MS(neg)
Var_520	584.263	NO	UNTARGET	4.5	LC-MS(neg)
Var_521	967.008	NO	UNTARGET	7.45	LC-MS(neg)
Var_522	288.067	NO	UNTARGET	0.92	LC-MS(neg)
Var_523	804.586	NO	UNTARGET	8.54	LC-MS(neg)
Var_524	1604	NO	UNTARGET	6.14	LC-MS(neg)
Var_525	496.413	NO	UNTARGET	7.53	LC-MS(neg)
Var_526	280.046	NO	UNTARGET	1.09	LC-MS(neg)
Var_527	159.983	NO	UNTARGET	7.04	LC-MS(neg)
Var_528	853.581	NO	UNTARGET	8.34	LC-MS(neg)
Var_529	831.6	NO	UNTARGET	9.63	LC-MS(neg)
Var_530	159.983	NO	UNTARGET	7.04	LC-MS(neg)
Var_531	967.008	NO	UNTARGET	3.68	LC-MS(neg)
Var_532	512.295	NO	UNTARGET	4.9	LC-MS(neg)
Var_533	632.248	NO	UNTARGET	5.09	LC-MS(neg)
Var_534	748.573	NO	UNTARGET	8.51	LC-MS(neg)
Var_535	499.938	NO	UNTARGET	5.79	LC-MS(neg)
Var_536	132.079	NO	UNTARGET	3.06	LC-MS(neg)
Var_537	116.048	NO	UNTARGET	1.49	LC-MS(neg)
Var_538	637.356	NO	UNTARGET	6.71	LC-MS(neg)
Var_539	829.583	NO	UNTARGET	8.74	LC-MS(neg)
Var_540	208.938	NO	UNTARGET	9.76	LC-MS(neg)
Var_541	314.126	NO	UNTARGET	4.64	LC-MS(neg)
Var_542	244.069	NO	UNTARGET	1.16	LC-MS(neg)
Var_543	415.997	NO	UNTARGET	0.74	LC-MS(neg)
Var_544	967.008	NO	UNTARGET	7.01	LC-MS(neg)
Var_545	298.25	NO	UNTARGET	6.23	LC-MS(neg)
Var_546	479.3	NO	UNTARGET	5.98	LC-MS(neg)
Var_547	404.166	NO	UNTARGET	6.99	LC-MS(neg)
Var_548	1063.06	NO	UNTARGET	3.79	LC-MS(neg)
Var_549	540.256	NO	UNTARGET	4.12	LC-MS(neg)
Var_550	308.863	NO	UNTARGET	9.76	LC-MS(neg)
Var_551	831.606	NO	UNTARGET	6.67	LC-MS(neg)
Var_552	282.108	NO	UNTARGET	2.62	LC-MS(neg)
Var_553	831.599	NO	UNTARGET	6.67	LC-MS(neg)
Var_554	827.567	NO	UNTARGET	8.41	LC-MS(neg)
Var_555	438.168	NO	UNTARGET	4.85	LC-MS(neg)
Var_556	179.985	NO	UNTARGET	2.74	LC-MS(neg)
Var_557	463.307	NO	UNTARGET	6.65	LC-MS(neg)
Var_558	1063.06	NO	UNTARGET	3.79	LC-MS(neg)
Var_559	136.038	NO	UNTARGET	0.38	LC-MS(neg)
Var_560	886.557	NO	UNTARGET	8.32	LC-MS(neg)
Var_561	693.625	NO	UNTARGET	8.83	LC-MS(neg)
Var_562	225.07	NO	UNTARGET	4.07	LC-MS(neg)
Var_563	428.165	NO	UNTARGET	6.92	LC-MS(neg)
Var_564	120.915	NO	UNTARGET	9.64	LC-MS(neg)
Var_565	348.1	NO	UNTARGET	2.38	LC-MS(neg)
Var_566	117.978	NO	UNTARGET	7.25	LC-MS(neg)
Var_567	250.985	NO	UNTARGET	9.72	LC-MS(neg)
Var_568	831.598	NO	UNTARGET	6.67	LC-MS(neg)
Var_569	396.227	NO	UNTARGET	6.92	LC-MS(neg)
Var_570	340.223	NO	UNTARGET	6.87	LC-MS(neg)
Var_571	967.008	NO	UNTARGET	7.01	LC-MS(neg)
Var_572	657.325	NO	UNTARGET	6.11	LC-MS(neg)
Var_573	587.322	NO	UNTARGET	5.79	LC-MS(neg)
Var_574	135.068	NO	UNTARGET	2.67	LC-MS(neg)
Var_575	967.008	NO	UNTARGET	3.96	LC-MS(neg)
Var_576	869.271	NO	UNTARGET	2.14	LC-MS(neg)
Var_577	1132.67	NO	UNTARGET	6.11	LC-MS(neg)
Var_578	509.347	NO	UNTARGET	6.71	LC-MS(neg)
Var_579	159.983	NO	UNTARGET	7.04	LC-MS(neg)
Var_580	758.313	NO	UNTARGET	4.58	LC-MS(neg)
Var_581	538.423	NO	UNTARGET	7.24	LC-MS(neg)
Var_582	476.333	NO	UNTARGET	5.8	LC-MS(neg)
Var_583	468.425	NO	UNTARGET	7.24	LC-MS(neg)
Var_584	264.043	NO	UNTARGET	2.61	LC-MS(neg)
Var_585	468.381	NO	UNTARGET	7.29	LC-MS(neg)
Var_586	377.232	NO	UNTARGET	5.57	LC-MS(neg)
Var_587	831.606	NO	UNTARGET	6.67	LC-MS(neg)
Var_588	833.614	NO	UNTARGET	7.88	LC-MS(neg)
Var_589	561.599	NO	UNTARGET	0.41	LC-MS(neg)
Var_590	103.964	NO	UNTARGET	0.33	LC-MS(neg)
Var_591	840.317	NO	UNTARGET	2.14	LC-MS(neg)
Var_592	264.042	NO	UNTARGET	2.38	LC-MS(neg)
Var_593	170.073	NO	UNTARGET	4.92	LC-MS(neg)
Var_594	182.058	NO	UNTARGET	2.23	LC-MS(neg)
Var_595	596.5	NO	UNTARGET	7.59	LC-MS(neg)
Var_596	831.598	NO	UNTARGET	9.63	LC-MS(neg)
Var_597	831.606	NO	UNTARGET	6.67	LC-MS(neg)
Var_598	967.003	NO	UNTARGET	3.96	LC-MS(neg)
Var_599	721.507	NO	UNTARGET	8.31	LC-MS(neg)
Var_600	967.008	NO	UNTARGET	8.14	LC-MS(neg)
Var_601	499.938	NO	UNTARGET	5.79	LC-MS(neg)
Var_602	143.074	NO	UNTARGET	2.13	LC-MS(neg)
Var_603	527.3	NO	UNTARGET	5.86	LC-MS(neg)
Var_604	297.897	NO	UNTARGET	0.32	LC-MS(neg)
Var_605	1109.02	NO	UNTARGET	3.11	LC-MS(neg)
Var_606	204.01	NO	UNTARGET	2.9	LC-MS(neg)
Var_607	745.567	NO	UNTARGET	8.17	LC-MS(neg)
Var_608	400.192	NO	UNTARGET	7.53	LC-MS(neg)
Var_609	404.019	NO	UNTARGET	0.75	LC-MS(neg)
Var_610	159.983	NO	UNTARGET	7.57	LC-MS(neg)
Var_611	225.07	NO	UNTARGET	4.08	LC-MS(neg)
Var_612	97.968	NO	UNTARGET	0.54	LC-MS(neg)
Var_613	1104.66	NO	UNTARGET	6.37	LC-MS(neg)
Var_614	1051.06	NO	UNTARGET	2.62	LC-MS(neg)
Var_615	831.607	NO	UNTARGET	6.67	LC-MS(neg)
Var_616	831.598	NO	UNTARGET	6.67	LC-MS(neg)
Var_617	243.183	NO	UNTARGET	4.63	LC-MS(neg)
Var_618	430.166	NO	UNTARGET	3.4	LC-MS(neg)
Var_619	967.008	NO	UNTARGET	3.62	LC-MS(neg)
Var_620	279.838	NO	UNTARGET	0.33	LC-MS(neg)
Var_621	152.12	NO	UNTARGET	4.77	LC-MS(neg)
Var_622	720.539	NO	UNTARGET	8.15	LC-MS(neg)
Var_623	749.55	NO	UNTARGET	8.51	LC-MS(neg)
Var_624	332.137	NO	UNTARGET	4.03	LC-MS(neg)
Var_625	159.983	NO	UNTARGET	8.31	LC-MS(neg)
Var_626	159.983	NO	UNTARGET	7.4	LC-MS(neg)
Var_627	180.01	NO	UNTARGET	0.89	LC-MS(neg)
Var_628	200.012	NO	UNTARGET	3.53	LC-MS(neg)
Var_629	657.325	NO	UNTARGET	6.11	LC-MS(neg)
Var_630	207.98	NO	UNTARGET	0.27	LC-MS(neg)
Var_631	179.985	NO	UNTARGET	5.1	LC-MS(neg)
Var_632	967.008	NO	UNTARGET	4.66	LC-MS(neg)
Var_633	723.519	NO	UNTARGET	8.51	LC-MS(neg)
Var_634	1104.66	NO	UNTARGET	6.33	LC-MS(neg)
Var_635	1160.72	NO	UNTARGET	6.8	LC-MS(neg)
Var_636	967.008	NO	UNTARGET	3.95	LC-MS(neg)
Var_637	101.98	NO	UNTARGET	7.58	LC-MS(neg)
Var_638	967.008	NO	UNTARGET	4.8	LC-MS(neg)
Var_639	1156.69	NO	UNTARGET	6.45	LC-MS(neg)
Var_640	224.141	NO	UNTARGET	4.82	LC-MS(neg)
Var_641	101.98	NO	UNTARGET	9.6	LC-MS(neg)
Var_642	1060.67	NO	UNTARGET	6.37	LC-MS(neg)
Var_643	967.008	NO	UNTARGET	3.03	LC-MS(neg)
Var_644	591.353	NO	UNTARGET	6.41	LC-MS(neg)
Var_645	180.01	NO	UNTARGET	0.89	LC-MS(neg)
Var_646	146.07	NO	UNTARGET	0.35	LC-MS(neg)
Var_647	948.616	NO	UNTARGET	6.38	LC-MS(neg)
Var_648	326.192	NO	UNTARGET	7.11	LC-MS(neg)
Var_649	370.145	NO	UNTARGET	6.95	LC-MS(neg)
Var_650	398.176	NO	UNTARGET	7.29	LC-MS(neg)
Var_651	1152.66	NO	UNTARGET	6.15	LC-MS(neg)
Var_652	286.214	NO	UNTARGET	5.92	LC-MS(neg)
Var_653	749.558	NO	UNTARGET	8.51	LC-MS(neg)
Var_654	179.985	NO	UNTARGET	3.7	LC-MS(neg)
Var_655	385.084	NO	UNTARGET	1.64	LC-MS(neg)
Var_656	1104.66	NO	UNTARGET	6.34	LC-MS(neg)
Var_657	432.157	NO	UNTARGET	2.62	LC-MS(neg)
Var_658	967.008	NO	UNTARGET	3.96	LC-MS(neg)
Var_659	101.98	NO	UNTARGET	8.31	LC-MS(neg)
Var_660	322.154	NO	UNTARGET	5.07	LC-MS(neg)
Var_661	831.598	NO	UNTARGET	6.29	LC-MS(neg)
Var_662	110.037	NO	UNTARGET	1.84	LC-MS(neg)
Var_663	453.285	NO	UNTARGET	5.84	LC-MS(neg)
Var_664	531.332	NO	UNTARGET	6.28	LC-MS(neg)
Var_665	230.076	NO	UNTARGET	1.22	LC-MS(neg)
Var_666	287.869	NO	UNTARGET	0.33	LC-MS(neg)
Var_667	805.582	NO	UNTARGET	9.45	LC-MS(neg)
Var_668	156.069	NO	UNTARGET	2.14	LC-MS(neg)
Var_669	159.983	NO	UNTARGET	7.4	LC-MS(neg)
Var_670	805.582	NO	UNTARGET	6.75	LC-MS(neg)
Var_671	907.621	NO	UNTARGET	8.02	LC-MS(neg)
Var_672	851.566	NO	UNTARGET	8.11	LC-MS(neg)
Var_673	328.135	NO	UNTARGET	6.88	LC-MS(neg)
Var_674	94.042	NO	UNTARGET	2.1	LC-MS(neg)
Var_675	682.233	NO	UNTARGET	2.14	LC-MS(neg)
Var_676	831.597	NO	UNTARGET	6.28	LC-MS(neg)
Var_677	117.978	NO	UNTARGET	7.28	LC-MS(neg)
Var_678	996.614	NO	UNTARGET	6.17	LC-MS(neg)
Var_679	1136.7	NO	UNTARGET	6.3	LC-MS(neg)
Var_680	289.866	NO	UNTARGET	0.33	LC-MS(neg)
Var_681	239.086	NO	UNTARGET	4.24	LC-MS(neg)
Var_682	146.938	NO	UNTARGET	9.74	LC-MS(neg)
Var_683	179.983	NO	UNTARGET	2.18	LC-MS(neg)
Var_684	1062.68	NO	UNTARGET	6.37	LC-MS(neg)
Var_685	179.985	NO	UNTARGET	3.69	LC-MS(neg)
Var_686	370.181	NO	UNTARGET	4.22	LC-MS(neg)
Var_687	179.985	NO	UNTARGET	2.47	LC-MS(neg)
Var_688	477.284	NO	UNTARGET	6.09	LC-MS(neg)
Var_689	594.485	NO	UNTARGET	7.53	LC-MS(neg)
Var_690	233.066	NO	UNTARGET	1.64	LC-MS(neg)
Var_691	625.347	NO	UNTARGET	4.96	LC-MS(neg)
Var_692	801.551	NO	UNTARGET	8.29	LC-MS(neg)
Var_693	1610.05	NO	UNTARGET	6.45	LC-MS(neg)
Var_694	967.008	NO	UNTARGET	8.4	LC-MS(neg)
Var_695	314.126	NO	UNTARGET	4.51	LC-MS(neg)
Var_696	101.98	NO	UNTARGET	7.04	LC-MS(neg)
Var_697	879.598	NO	UNTARGET	8.71	LC-MS(neg)
Var_698	408.285	NO	UNTARGET	5.4	LC-MS(neg)
Var_699	562.419	NO	UNTARGET	7.24	LC-MS(neg)
Var_700	212.104	NO	UNTARGET	3.61	LC-MS(neg)
Var_701	805.581	NO	UNTARGET	6.67	LC-MS(neg)
Var_702	312.061	NO	UNTARGET	0.89	LC-MS(neg)
Var_703	501.286	NO	UNTARGET	6.09	LC-MS(neg)
Var_704	655.309	NO	UNTARGET	5.87	LC-MS(neg)
Var_705	464.298	NO	UNTARGET	6.71	LC-MS(neg)
Var_706	827.564	NO	UNTARGET	8.23	LC-MS(neg)
Var_707	1616.09	NO	UNTARGET	6.8	LC-MS(neg)
Var_708	618.481	NO	UNTARGET	7.6	LC-MS(neg)
Var_709	358.196	NO	UNTARGET	6.81	LC-MS(neg)
Var_710	340.223	NO	UNTARGET	6.87	LC-MS(neg)
Var_711	179.985	NO	UNTARGET	2.47	LC-MS(neg)
Var_712	210.089	NO	UNTARGET	4.23	LC-MS(neg)
Var_713	258.183	NO	UNTARGET	5.3	LC-MS(neg)
Var_714	278.077	NO	UNTARGET	3.61	LC-MS(neg)
Var_715	488.298	NO	UNTARGET	6.5	LC-MS(neg)
Var_716	967.008	NO	UNTARGET	5.1	LC-MS(neg)
Var_717	206.848	NO	UNTARGET	0.51	LC-MS(neg)
Var_718	371.168	NO	UNTARGET	4.58	LC-MS(neg)
Var_719	313.039	NO	UNTARGET	2.68	LC-MS(neg)
Var_720	171.08	NO	UNTARGET	4.92	LC-MS(neg)
Var_721	831.598	NO	UNTARGET	6.28	LC-MS(neg)
Var_722	327.768	NO	UNTARGET	0.42	LC-MS(neg)
Var_723	388.191	NO	UNTARGET	4.27	LC-MS(neg)
Var_724	256.239	NO	UNTARGET	7.24	LC-MS(neg)
Var_725	159.986	NO	UNTARGET	0.28	LC-MS(neg)
Var_726	855.673	NO	UNTARGET	7.53	LC-MS(neg)
Var_727	1051.06	NO	UNTARGET	2.38	LC-MS(neg)
Var_728	693.303	NO	UNTARGET	1.64	LC-MS(neg)
Var_729	464.117	NO	UNTARGET	3.79	LC-MS(neg)
Var_730	667.61	NO	UNTARGET	8.97	LC-MS(neg)
Var_731	84.938	NO	UNTARGET	9.61	LC-MS(neg)
Var_732	967.008	NO	UNTARGET	0.2	LC-MS(neg)
Var_733	181.98	NO	UNTARGET	0.3	LC-MS(neg)
Var_734	202.027	NO	UNTARGET	3.74	LC-MS(neg)
Var_735	569.369	NO	UNTARGET	6.8	LC-MS(neg)
Var_736	294.186	NO	UNTARGET	7.02	LC-MS(neg)
Var_737	149.988	NO	UNTARGET	0.59	LC-MS(neg)
Var_738	539.321	NO	UNTARGET	5.89	LC-MS(neg)
Var_739	448.354	NO	UNTARGET	7.29	LC-MS(neg)
Var_740	482.287	NO	UNTARGET	5.49	LC-MS(neg)
Var_741	277.841	NO	UNTARGET	0.33	LC-MS(neg)
Var_742	188.105	NO	UNTARGET	3.84	LC-MS(neg)
Var_743	1084.67	NO	UNTARGET	6.05	LC-MS(neg)
Var_744	831.599	NO	UNTARGET	6.28	LC-MS(neg)
Var_745	179.985	NO	UNTARGET	1.7	LC-MS(neg)
Var_746	831.598	NO	UNTARGET	6.28	LC-MS(neg)
Var_747	392.158	NO	UNTARGET	6.98	LC-MS(neg)
Var_748	249.977	NO	UNTARGET	9.69	LC-MS(neg)
Var_749	562.419	NO	UNTARGET	7.3	LC-MS(neg)
Var_750	352.139	NO	UNTARGET	1.64	LC-MS(neg)
Var_751	208.845	NO	UNTARGET	0.51	LC-MS(neg)
Var_752	553.336	NO	UNTARGET	6.22	LC-MS(neg)
Var_753	227.024	NO	UNTARGET	3.47	LC-MS(neg)
Var_754	272.077	NO	UNTARGET	2.13	LC-MS(neg)
Var_755	394.159	NO	UNTARGET	6.98	LC-MS(neg)
Var_756	529.315	NO	UNTARGET	6.05	LC-MS(neg)
Var_757	574.23	NO	UNTARGET	1.64	LC-MS(neg)
Var_758	179.07	NO	UNTARGET	1.67	LC-MS(neg)
Var_759	967.008	NO	UNTARGET	3.03	LC-MS(neg)
Var_760	805.584	NO	UNTARGET	9.63	LC-MS(neg)
Var_761	831.598	NO	UNTARGET	6.28	LC-MS(neg)
Var_762	887.372	NO	UNTARGET	0.42	LC-MS(neg)
Var_763	529.271	NO	UNTARGET	4.87	LC-MS(neg)
Var_764	677.312	NO	UNTARGET	6.25	LC-MS(neg)
Var_765	831.598	NO	UNTARGET	6.28	LC-MS(neg)
Var_766	559.606	NO	UNTARGET	0.41	LC-MS(neg)
Var_767	179.985	NO	UNTARGET	1.89	LC-MS(neg)
Var_768	420.16	NO	UNTARGET	6.99	LC-MS(neg)
Var_769	488.298	NO	UNTARGET	6.5	LC-MS(neg)
Var_770	201.994	NO	UNTARGET	0.88	LC-MS(neg)
Var_771	369.984	NO	UNTARGET	5.34	LC-MS(neg)
Var_772	184.863	NO	UNTARGET	9.65	LC-MS(neg)
Var_773	546.145	NO	UNTARGET	4.77	LC-MS(neg)
Var_774	388.192	NO	UNTARGET	4.05	LC-MS(neg)
Var_775	392.292	NO	UNTARGET	5.57	LC-MS(neg)
Var_776	251.152	NO	UNTARGET	6.28	LC-MS(neg)
Var_777	524.148	NO	UNTARGET	2.14	LC-MS(neg)
Var_778	1104.66	NO	UNTARGET	6.25	LC-MS(neg)
Var_779	449.314	NO	UNTARGET	5.52	LC-MS(neg)
Var_780	192.064	NO	UNTARGET	0.4	LC-MS(neg)
Var_781	831.598	NO	UNTARGET	6.28	LC-MS(neg)
Var_782	117.978	NO	UNTARGET	8.31	LC-MS(neg)
Var_783	298.251	NO	UNTARGET	6.23	LC-MS(neg)
Var_784	967.008	NO	UNTARGET	2.52	LC-MS(neg)
Var_785	899.586	NO	UNTARGET	9.48	LC-MS(neg)
Var_786	182.044	NO	UNTARGET	1.58	LC-MS(neg)
Var_787	444.161	NO	UNTARGET	6.92	LC-MS(neg)
Var_788	466.257	NO	UNTARGET	4.93	LC-MS(neg)
Var_789	195.053	NO	UNTARGET	3.23	LC-MS(neg)
Var_790	607.309	NO	UNTARGET	5.98	LC-MS(neg)
Var_791	227.984	NO	UNTARGET	0.71	LC-MS(neg)
Var_792	159.983	NO	UNTARGET	7.57	LC-MS(neg)
Var_793	572.296	NO	UNTARGET	6.94	LC-MS(neg)
Var_794	555.326	NO	UNTARGET	6.21	LC-MS(neg)
Var_795	430.308	NO	UNTARGET	6.19	LC-MS(neg)
Var_796	208.939	NO	UNTARGET	0.27	LC-MS(neg)
Var_797	159.983	NO	UNTARGET	6.67	LC-MS(neg)
Var_798	832.602	NO	UNTARGET	6.67	LC-MS(neg)
Var_799	179.985	NO	UNTARGET	2.19	LC-MS(neg)
Var_800	967.008	NO	UNTARGET	1.64	LC-MS(neg)
Var_801	805.582	NO	UNTARGET	6.89	LC-MS(neg)
Var_802	293.147	NO	UNTARGET	1.62	LC-MS(neg)
Var_803	956.981	NO	UNTARGET	0.43	LC-MS(neg)
Var_804	795.431	NO	UNTARGET	0.37	LC-MS(neg)
Var_805	468.38	NO	UNTARGET	7.24	LC-MS(neg)
Var_806	751.551	NO	UNTARGET	9.08	LC-MS(neg)
Var_807	179.985	NO	UNTARGET	1.89	LC-MS(neg)
Var_808	519.195	NO	UNTARGET	1.64	LC-MS(neg)
Var_809	179.985	NO	UNTARGET	4	LC-MS(neg)
Var_810	493.353	NO	UNTARGET	6.58	LC-MS(neg)
Var_811	117.977	NO	UNTARGET	7.58	LC-MS(neg)
Var_812	299.895	NO	UNTARGET	0.32	LC-MS(neg)
Var_813	508.28	NO	UNTARGET	5.67	LC-MS(neg)
Var_814	699.918	NO	UNTARGET	7.69	LC-MS(neg)
Var_815	166.067	NO	UNTARGET	3.37	LC-MS(neg)
Var_816	606.246	NO	UNTARGET	7.32	LC-MS(neg)
Var_817	795.433	NO	UNTARGET	0.37	LC-MS(neg)
Var_818	855.674	NO	UNTARGET	7.98	LC-MS(neg)
Var_819	308.863	NO	UNTARGET	9.76	LC-MS(neg)
Var_820	795.433	NO	UNTARGET	0.37	LC-MS(neg)
Var_821	465.321	NO	UNTARGET	6.5	LC-MS(neg)
Var_822	266.958	NO	UNTARGET	1.1	LC-MS(neg)
Var_823	265.843	NO	UNTARGET	5.99	LC-MS(neg)
Var_824	1020.61	NO	UNTARGET	6.16	LC-MS(neg)
Var_825	372.161	NO	UNTARGET	7.24	LC-MS(neg)
Var_826	227.984	NO	UNTARGET	0.71	LC-MS(neg)
Var_827	351.156	NO	UNTARGET	3.44	LC-MS(neg)
Var_828	595.383	NO	UNTARGET	6.86	LC-MS(neg)
Var_829	801.552	NO	UNTARGET	8.29	LC-MS(neg)
Var_830	795.431	NO	UNTARGET	0.37	LC-MS(neg)
Var_831	156.079	NO	UNTARGET	4.51	LC-MS(neg)
Var_832	256.121	NO	UNTARGET	3.9	LC-MS(neg)
Var_833	703.328	NO	UNTARGET	6.47	LC-MS(neg)
Var_834	540.438	NO	UNTARGET	7.31	LC-MS(neg)
Var_835	738.059	NO	UNTARGET	0.76	LC-MS(neg)
Var_836	496.413	NO	UNTARGET	7.53	LC-MS(neg)
Var_837	350.241	NO	UNTARGET	7.29	LC-MS(neg)
Var_838	531.317	NO	UNTARGET	6.3	LC-MS(neg)
Var_839	529.27	NO	UNTARGET	4.96	LC-MS(neg)
Var_840	677.313	NO	UNTARGET	6.39	LC-MS(neg)
Var_841	148.052	NO	UNTARGET	1.64	LC-MS(neg)
Var_842	618.483	NO	UNTARGET	7.6	LC-MS(neg)
Var_843	392.291	NO	UNTARGET	5.91	LC-MS(neg)
Var_844	555.313	NO	UNTARGET	6.15	LC-MS(neg)
Var_845	242.188	NO	UNTARGET	5.98	LC-MS(neg)
Var_846	1628	NO	UNTARGET	6.13	LC-MS(neg)
Var_847	179.985	NO	UNTARGET	1.7	LC-MS(neg)
Var_848	693.626	NO	UNTARGET	9.09	LC-MS(neg)
Var_849	132.079	NO	UNTARGET	3.13	LC-MS(neg)
Var_850	623.34	NO	UNTARGET	6.58	LC-MS(neg)
Var_851	701.312	NO	UNTARGET	6.17	LC-MS(neg)
Var_852	311.845	NO	UNTARGET	4.8	LC-MS(neg)
Var_853	271.967	NO	UNTARGET	0.66	LC-MS(neg)
Var_854	659.53	NO	UNTARGET	0.42	LC-MS(neg)
Var_855	856.665	NO	UNTARGET	8.03	LC-MS(neg)
Var_856	525.285	NO	UNTARGET	6.06	LC-MS(neg)
Var_857	395.897	NO	UNTARGET	0.29	LC-MS(neg)
Var_858	254.223	NO	UNTARGET	6.95	LC-MS(neg)
Var_859	693.626	NO	UNTARGET	8.83	LC-MS(neg)
Var_860	340.297	NO	UNTARGET	6.73	LC-MS(neg)
Var_861	179.983	NO	UNTARGET	2.18	LC-MS(neg)
Var_862	767.545	NO	UNTARGET	8.77	LC-MS(neg)
Var_863	368.165	NO	UNTARGET	4.92	LC-MS(neg)
Var_864	380.097	NO	UNTARGET	2.67	LC-MS(neg)
Var_865	453.285	NO	UNTARGET	6.29	LC-MS(neg)
Var_866	481.316	NO	UNTARGET	6.75	LC-MS(neg)
Var_867	518.217	NO	UNTARGET	4.03	LC-MS(neg)
Var_868	364.171	NO	UNTARGET	7.05	LC-MS(neg)
Var_869	324.044	NO	UNTARGET	0.91	LC-MS(neg)
Var_870	472.25	NO	UNTARGET	5.13	LC-MS(neg)
Var_871	703.327	NO	UNTARGET	6.46	LC-MS(neg)
Var_872	763.515	NO	UNTARGET	8.14	LC-MS(neg)
Var_873	527.3	NO	UNTARGET	6.24	LC-MS(neg)
Var_874	353.861	NO	UNTARGET	9.76	LC-MS(neg)
Var_875	873.57	NO	UNTARGET	9.05	LC-MS(neg)
Var_876	332.137	NO	UNTARGET	3.93	LC-MS(neg)
Var_877	376.095	NO	UNTARGET	2.62	LC-MS(neg)
Var_878	703.328	NO	UNTARGET	6.46	LC-MS(neg)
Var_879	831.598	NO	UNTARGET	6.28	LC-MS(neg)
Var_880	465.307	NO	UNTARGET	4.95	LC-MS(neg)
Var_881	1004.68	NO	UNTARGET	6.83	LC-MS(neg)
Var_882	378.15	NO	UNTARGET	6.81	LC-MS(neg)
Var_883	512.407	NO	UNTARGET	7.31	LC-MS(neg)
Var_884	432.323	NO	UNTARGET	6.09	LC-MS(neg)
Var_885	351.216	NO	UNTARGET	5.39	LC-MS(neg)
Var_886	657.325	NO	UNTARGET	6.05	LC-MS(neg)
Var_887	132.078	NO	UNTARGET	3.06	LC-MS(neg)
Var_888	226.905	NO	UNTARGET	9.7	LC-MS(neg)
Var_889	260.084	NO	UNTARGET	2.02	LC-MS(neg)
Var_890	797.43	NO	UNTARGET	0.37	LC-MS(neg)
Var_891	416.208	NO	UNTARGET	4.48	LC-MS(neg)
Var_892	893.539	NO	UNTARGET	8.13	LC-MS(neg)
Var_893	278.224	NO	UNTARGET	6.81	LC-MS(neg)
Var_894	290.113	NO	UNTARGET	5.39	LC-MS(neg)
Var_895	727.328	NO	UNTARGET	6.29	LC-MS(neg)
Var_896	1109.02	NO	UNTARGET	3.11	LC-MS(neg)
Var_897	298.25	NO	UNTARGET	6.81	LC-MS(neg)
Var_898	956.982	NO	UNTARGET	0.43	LC-MS(neg)
Var_899	499.269	NO	UNTARGET	5.9	LC-MS(neg)
Var_900	967.008	NO	UNTARGET	2.26	LC-MS(neg)
Var_901	831.597	NO	UNTARGET	6.67	LC-MS(neg)
Var_902	399.944	NO	UNTARGET	5.23	LC-MS(neg)
Var_903	159.983	NO	UNTARGET	6.88	LC-MS(neg)
Var_904	143.105	NO	UNTARGET	3.8	LC-MS(neg)
Var_905	79.927	NO	UNTARGET	0.39	LC-MS(neg)
Var_906	526.273	NO	UNTARGET	4.21	LC-MS(neg)
Var_907	663.427	NO	UNTARGET	7.29	LC-MS(neg)
Var_908	467.335	NO	UNTARGET	6.52	LC-MS(neg)
Var_909	131.094	NO	UNTARGET	1.08	LC-MS(neg)
Var_910	450.37	NO	UNTARGET	7.4	LC-MS(neg)
Var_911	282.109	NO	UNTARGET	2.38	LC-MS(neg)
Var_912	236.08	NO	UNTARGET	2.14	LC-MS(neg)
Var_913	414.171	NO	UNTARGET	3.98	LC-MS(neg)
Var_914	805.582	NO	UNTARGET	6.67	LC-MS(neg)
Var_915	659.396	NO	UNTARGET	7.04	LC-MS(neg)
Var_916	290.904	NO	UNTARGET	2.62	LC-MS(neg)
Var_917	722.256	NO	UNTARGET	1.64	LC-MS(neg)
Var_918	557.326	NO	UNTARGET	6.45	LC-MS(neg)
Var_919	832.601	NO	UNTARGET	6.88	LC-MS(neg)
Var_920	677.313	NO	UNTARGET	6.31	LC-MS(neg)
Var_921	683.34	NO	UNTARGET	6.21	LC-MS(neg)
Var_922	294.185	NO	UNTARGET	7.03	LC-MS(neg)
Var_923	327.095	NO	UNTARGET	1.6	LC-MS(neg)
Var_924	805.582	NO	UNTARGET	6.28	LC-MS(neg)
Var_925	400.121	NO	UNTARGET	1.64	LC-MS(neg)
Var_926	504.158	NO	UNTARGET	4.77	LC-MS(neg)
Var_927	513.306	NO	UNTARGET	5.74	LC-MS(neg)
Var_928	353.861	NO	UNTARGET	9.76	LC-MS(neg)
Var_929	207.98	NO	UNTARGET	2.19	LC-MS(neg)
Var_930	879.598	NO	UNTARGET	8.71	LC-MS(neg)
Var_931	147.946	NO	UNTARGET	9.76	LC-MS(neg)
Var_932	348.116	NO	UNTARGET	1.19	LC-MS(neg)
Var_933	805.581	NO	UNTARGET	6.28	LC-MS(neg)
Var_934	339.899	NO	UNTARGET	2.67	LC-MS(neg)
Var_935	693.626	NO	UNTARGET	8.83	LC-MS(neg)
Var_936	270.095	NO	UNTARGET	0.58	LC-MS(neg)
Var_937	218.092	NO	UNTARGET	4.77	LC-MS(neg)
Var_938	120.044	NO	UNTARGET	4.15	LC-MS(neg)
Var_939	499.295	NO	UNTARGET	5.11	LC-MS(neg)
Var_940	227.984	NO	UNTARGET	0.71	LC-MS(neg)
Var_941	225.07	NO	UNTARGET	4.1	LC-MS(neg)
Var_942	879.597	NO	UNTARGET	8.71	LC-MS(neg)
Var_943	216.172	NO	UNTARGET	5.64	LC-MS(neg)
Var_944	549.304	NO	UNTARGET	6.85	LC-MS(neg)
Var_945	332.198	NO	UNTARGET	4.24	LC-MS(neg)
Var_946	372.193	NO	UNTARGET	4.59	LC-MS(neg)
Var_947	308.087	NO	UNTARGET	4.77	LC-MS(neg)
Var_948	1095	NO	UNTARGET	2.09	LC-MS(neg)
Var_949	402.003	NO	UNTARGET	0.74	LC-MS(neg)
Var_950	322.155	NO	UNTARGET	5.07	LC-MS(neg)
Var_951	264.961	NO	UNTARGET	1.1	LC-MS(neg)
Var_952	803.561	NO	UNTARGET	9.63	LC-MS(neg)
Var_953	310.179	NO	UNTARGET	6.5	LC-MS(neg)
Var_954	456.384	NO	UNTARGET	7.24	LC-MS(neg)
Var_955	701.312	NO	UNTARGET	6.05	LC-MS(neg)
Var_956	572.047	NO	UNTARGET	0.76	LC-MS(neg)
Var_957	414.208	NO	UNTARGET	4.38	LC-MS(neg)
Var_958	438.168	NO	UNTARGET	4.69	LC-MS(neg)
Var_959	244.041	NO	UNTARGET	3.89	LC-MS(neg)
Var_960	180.009	NO	UNTARGET	0.89	LC-MS(neg)
Var_961	1132.67	NO	UNTARGET	6.07	LC-MS(neg)
Var_962	428.223	NO	UNTARGET	4.74	LC-MS(neg)
Var_963	353.861	NO	UNTARGET	9.76	LC-MS(neg)
Var_964	292.901	NO	UNTARGET	2.62	LC-MS(neg)
Var_965	793.435	NO	UNTARGET	0.38	LC-MS(neg)
Var_966	159.983	NO	UNTARGET	7.4	LC-MS(neg)
Var_967	617.368	NO	UNTARGET	6.47	LC-MS(neg)
Var_968	204.009	NO	UNTARGET	2.38	LC-MS(neg)
Var_969	1063.69	NO	UNTARGET	6.37	LC-MS(neg)
Var_970	384.991	NO	UNTARGET	2.62	LC-MS(neg)
Var_971	560.401	NO	UNTARGET	7.24	LC-MS(neg)
Var_972	328.297	NO	UNTARGET	7.37	LC-MS(neg)
Var_973	967.572	NO	UNTARGET	9.54	LC-MS(neg)
Var_974	402.201	NO	UNTARGET	4.52	LC-MS(neg)
Var_975	1180.67	NO	UNTARGET	6.08	LC-MS(neg)
Var_976	748.572	NO	UNTARGET	9.62	LC-MS(neg)
Var_977	410.119	NO	UNTARGET	0.93	LC-MS(neg)
Var_978	857.613	NO	UNTARGET	6.75	LC-MS(neg)
Var_979	456.255	NO	UNTARGET	5.63	LC-MS(neg)
Var_980	551.357	NO	UNTARGET	6.59	LC-MS(neg)
Var_981	256.24	NO	UNTARGET	6.71	LC-MS(neg)
Var_982	499.791	NO	UNTARGET	9.76	LC-MS(neg)
Var_983	239.085	NO	UNTARGET	4.24	LC-MS(neg)
Var_984	531.324	NO	UNTARGET	6.3	LC-MS(neg)
Var_985	594.153	NO	UNTARGET	1.64	LC-MS(neg)
Var_986	498.282	NO	UNTARGET	4.98	LC-MS(neg)
Var_987	102.068	NO	UNTARGET	2.62	LC-MS(neg)
Var_988	247.969	NO	UNTARGET	0.71	LC-MS(neg)
Var_989	314.24	NO	UNTARGET	6.88	LC-MS(neg)
Var_990	179.985	NO	UNTARGET	4.34	LC-MS(neg)
Var_991	341.896	NO	UNTARGET	2.67	LC-MS(neg)
Var_992	1060.67	NO	UNTARGET	6.24	LC-MS(neg)
Var_993	479.3	NO	UNTARGET	5.98	LC-MS(neg)
Var_994	460.152	NO	UNTARGET	2.62	LC-MS(neg)
Var_995	856.665	NO	UNTARGET	8.05	LC-MS(neg)
Var_996	179.982	NO	UNTARGET	4.87	LC-MS(neg)
Var_997	232.062	NO	UNTARGET	1.22	LC-MS(neg)
Var_998	956.98	NO	UNTARGET	0.44	LC-MS(neg)
Var_999	310.213	NO	UNTARGET	5.88	LC-MS(neg)
Var_1000	857.613	NO	UNTARGET	9.5	LC-MS(neg)
Var_1001	1289.17	NO	UNTARGET	4.58	LC-MS(neg)
Var_1002	201.991	NO	UNTARGET	0.88	LC-MS(neg)
Var_1003	527.321	NO	UNTARGET	6	LC-MS(neg)
Var_1004	522.164	NO	UNTARGET	6.94	LC-MS(neg)
Var_1005	466.311	NO	UNTARGET	9.2	LC-MS(neg)
Var_1006	179.985	NO	UNTARGET	4.58	LC-MS(neg)
Var_1007	666.188	NO	UNTARGET	2.13	LC-MS(neg)
Var_1008	616.472	NO	UNTARGET	7.53	LC-MS(neg)
Var_1009	120.044	NO	UNTARGET	3.99	LC-MS(neg)
Var_1010	775.554	NO	UNTARGET	8.77	LC-MS(neg)
Var_1011	490.359	NO	UNTARGET	7.24	LC-MS(neg)
Var_1012	368.253	NO	UNTARGET	7.23	LC-MS(neg)
Var_1013	545.272	NO	UNTARGET	6.18	LC-MS(neg)
Var_1014	103.938	NO	UNTARGET	9.61	LC-MS(neg)
Var_1015	372.18	NO	UNTARGET	4.69	LC-MS(neg)
Var_1016	529.315	NO	UNTARGET	6.05	LC-MS(neg)
Var_1017	1104.66	NO	UNTARGET	6.25	LC-MS(neg)
Var_1018	581.294	NO	UNTARGET	5.84	LC-MS(neg)
Var_1019	490.311	NO	UNTARGET	6.8	LC-MS(neg)
Var_1020	466.256	NO	UNTARGET	4.93	LC-MS(neg)
Var_1021	159.983	NO	UNTARGET	9.65	LC-MS(neg)
Var_1022	234.162	NO	UNTARGET	5.93	LC-MS(neg)
Var_1023	230.152	NO	UNTARGET	4.84	LC-MS(neg)
Var_1024	216.876	NO	UNTARGET	9.68	LC-MS(neg)
Var_1025	322.068	NO	UNTARGET	3.79	LC-MS(neg)
Var_1026	923.583	NO	UNTARGET	8.91	LC-MS(neg)
Var_1027	101.98	NO	UNTARGET	8.01	LC-MS(neg)
Var_1028	596.504	NO	UNTARGET	7.59	LC-MS(neg)
Var_1029	555.388	NO	UNTARGET	6.98	LC-MS(neg)
Var_1030	424.391	NO	UNTARGET	7.48	LC-MS(neg)
Var_1031	261.03	NO	UNTARGET	1.24	LC-MS(neg)
Var_1032	619.559	NO	UNTARGET	0.41	LC-MS(neg)
Var_1033	831.597	NO	UNTARGET	6.01	LC-MS(neg)
Var_1034	491.185	NO	UNTARGET	7.13	LC-MS(neg)
Var_1035	213.009	NO	UNTARGET	2.8	LC-MS(neg)
Var_1036	473.956	NO	UNTARGET	0.72	LC-MS(neg)
Var_1037	492.329	NO	UNTARGET	7.06	LC-MS(neg)
Var_1038	467.303	NO	UNTARGET	6.09	LC-MS(neg)
Var_1039	188.141	NO	UNTARGET	5.21	LC-MS(neg)
Var_1040	330.255	NO	UNTARGET	7.03	LC-MS(neg)
Var_1041	606.008	NO	UNTARGET	0.75	LC-MS(neg)
Var_1042	446.09	NO	UNTARGET	2.67	LC-MS(neg)
Var_1043	805.581	NO	UNTARGET	6.28	LC-MS(neg)
Var_1044	598.311	NO	UNTARGET	9.6	LC-MS(neg)
Var_1045	187.001	NO	UNTARGET	0.83	LC-MS(neg)
Var_1046	857.613	NO	UNTARGET	6.68	LC-MS(neg)
Var_1047	538.448	NO	UNTARGET	7.24	LC-MS(neg)
Var_1048	623.342	NO	UNTARGET	6.58	LC-MS(neg)
Var_1049	275.01	NO	UNTARGET	1.75	LC-MS(neg)
Var_1050	775.447	NO	UNTARGET	0.42	LC-MS(neg)
Var_1051	621.556	NO	UNTARGET	0.42	LC-MS(neg)
Var_1052	272.235	NO	UNTARGET	6.03	LC-MS(neg)
Var_1053	803.568	NO	UNTARGET	6.75	LC-MS(neg)
Var_1054	594.029	NO	UNTARGET	0.75	LC-MS(neg)
Var_1055	548.147	NO	UNTARGET	1.64	LC-MS(neg)
Var_1056	218.026	NO	UNTARGET	3.61	LC-MS(neg)
Var_1057	207.98	NO	UNTARGET	2.74	LC-MS(neg)
Var_1058	469.19	NO	UNTARGET	7.29	LC-MS(neg)
Var_1059	400.291	NO	UNTARGET	6.32	LC-MS(neg)
Var_1060	813.589	NO	UNTARGET	8.85	LC-MS(neg)
Var_1061	340.226	NO	UNTARGET	6.87	LC-MS(neg)
Var_1062	370.181	NO	UNTARGET	4.22	LC-MS(neg)
Var_1063	647.432	NO	UNTARGET	7.29	LC-MS(neg)
Var_1064	312.168	NO	UNTARGET	6.87	LC-MS(neg)
Var_1065	268.956	NO	UNTARGET	1.1	LC-MS(neg)
Var_1066	825.552	NO	UNTARGET	8.32	LC-MS(neg)
Var_1067	504.141	NO	UNTARGET	4.58	LC-MS(neg)
Var_1068	348.227	NO	UNTARGET	7.04	LC-MS(neg)
Var_1069	221.948	NO	UNTARGET	4.56	LC-MS(neg)
Var_1070	481.316	NO	UNTARGET	6.34	LC-MS(neg)
Var_1071	466.312	NO	UNTARGET	9.2	LC-MS(neg)
Var_1072	256.24	NO	UNTARGET	6.71	LC-MS(neg)
Var_1073	446.16	NO	UNTARGET	3.24	LC-MS(neg)
Var_1074	120.044	NO	UNTARGET	3.04	LC-MS(neg)
Var_1075	179.982	NO	UNTARGET	4.87	LC-MS(neg)
Var_1076	120.044	NO	UNTARGET	4.66	LC-MS(neg)
Var_1077	568.323	NO	UNTARGET	5.33	LC-MS(neg)
Var_1078	721.507	NO	UNTARGET	8.31	LC-MS(neg)
Var_1079	247.969	NO	UNTARGET	0.79	LC-MS(neg)
Var_1080	527.303	NO	UNTARGET	6.25	LC-MS(neg)
Var_1081	466.256	NO	UNTARGET	4.93	LC-MS(neg)
Var_1082	214.03	NO	UNTARGET	3.92	LC-MS(neg)
Var_1083	534.171	NO	UNTARGET	3.61	LC-MS(neg)
Var_1084	803.569	NO	UNTARGET	6.67	LC-MS(neg)
Var_1085	284.271	NO	UNTARGET	7.53	LC-MS(neg)
Var_1086	454.793	NO	UNTARGET	9.76	LC-MS(neg)
Var_1087	705.343	NO	UNTARGET	6.71	LC-MS(neg)
Var_1088	749.312	NO	UNTARGET	6.08	LC-MS(neg)
Var_1089	204.009	NO	UNTARGET	3.09	LC-MS(neg)
Var_1090	449.314	NO	UNTARGET	5.4	LC-MS(neg)
Var_1091	230.06	NO	UNTARGET	4.36	LC-MS(neg)
Var_1092	956.979	NO	UNTARGET	1	LC-MS(neg)
Var_1093	162.006	NO	UNTARGET	1.21	LC-MS(neg)
Var_1094	426.37	NO	UNTARGET	7.42	LC-MS(neg)
Var_1095	901.6	NO	UNTARGET	7.85	LC-MS(neg)
Var_1096	1108.67	NO	UNTARGET	6.05	LC-MS(neg)
Var_1097	625.345	NO	UNTARGET	4.9	LC-MS(neg)
Var_1098	256.24	NO	UNTARGET	6.25	LC-MS(neg)
Var_1099	639.284	NO	UNTARGET	6.45	LC-MS(neg)
Var_1100	480.292	NO	UNTARGET	6.75	LC-MS(neg)
Var_1101	323.173	NO	UNTARGET	5.83	LC-MS(neg)
Var_1102	332.137	NO	UNTARGET	3.93	LC-MS(neg)
Var_1103	187.121	NO	UNTARGET	3.25	LC-MS(neg)
Var_1104	512.298	NO	UNTARGET	6.47	LC-MS(neg)
Var_1105	175.963	NO	UNTARGET	9.62	LC-MS(neg)
Var_1106	340.207	NO	UNTARGET	7.7	LC-MS(neg)
Var_1107	499.296	NO	UNTARGET	5.24	LC-MS(neg)
Var_1108	195.053	NO	UNTARGET	2.1	LC-MS(neg)
Var_1109	1176.66	NO	UNTARGET	6.12	LC-MS(neg)
Var_1110	619.561	NO	UNTARGET	0.41	LC-MS(neg)
Var_1111	428.324	NO	UNTARGET	6.79	LC-MS(neg)
Var_1112	749.567	NO	UNTARGET	8.7	LC-MS(neg)
Var_1113	424.391	NO	UNTARGET	7.48	LC-MS(neg)
Var_1114	657.325	NO	UNTARGET	6.05	LC-MS(neg)
Var_1115	154.027	NO	UNTARGET	2.92	LC-MS(neg)
Var_1116	815.512	NO	UNTARGET	8.31	LC-MS(neg)
Var_1117	282.044	NO	UNTARGET	1.09	LC-MS(neg)
Var_1118	281.048	NO	UNTARGET	1.64	LC-MS(neg)
Var_1119	300.933	NO	UNTARGET	2.62	LC-MS(neg)
Var_1120	155.07	NO	UNTARGET	0.35	LC-MS(neg)
Var_1121	425.378	NO	UNTARGET	7.69	LC-MS(neg)
Var_1122	644.297	NO	UNTARGET	6.41	LC-MS(neg)
Var_1123	112.016	NO	UNTARGET	0.76	LC-MS(neg)
Var_1124	677.312	NO	UNTARGET	6.31	LC-MS(neg)
Var_1125	1156.66	NO	UNTARGET	6.1	LC-MS(neg)
Var_1126	117.977	NO	UNTARGET	8	LC-MS(neg)
Var_1127	120.046	NO	UNTARGET	3.38	LC-MS(neg)
Var_1128	372.226	NO	UNTARGET	6.99	LC-MS(neg)
Var_1129	331.103	NO	UNTARGET	2.66	LC-MS(neg)
Var_1130	239.044	NO	UNTARGET	1.05	LC-MS(neg)
Var_1131	366.188	NO	UNTARGET	7.29	LC-MS(neg)
Var_1132	450.369	NO	UNTARGET	7.33	LC-MS(neg)
Var_1133	628.38	NO	UNTARGET	5.1	LC-MS(neg)
Var_1134	131.074	NO	UNTARGET	4.1	LC-MS(neg)
Var_1135	748.571	NO	UNTARGET	6.67	LC-MS(neg)
Var_1136	776.602	NO	UNTARGET	9.44	LC-MS(neg)
Var_1137	260.137	NO	UNTARGET	2.4	LC-MS(neg)
Var_1138	446.338	NO	UNTARGET	7.14	LC-MS(neg)
Var_1139	145.052	NO	UNTARGET	3.59	LC-MS(neg)
Var_1140	267.84	NO	UNTARGET	5.99	LC-MS(neg)
Var_1141	346.151	NO	UNTARGET	4.51	LC-MS(neg)
Var_1142	286.214	NO	UNTARGET	5.92	LC-MS(neg)
Var_1143	247.214	NO	UNTARGET	5.99	LC-MS(neg)
Var_1144	417.994	NO	UNTARGET	0.74	LC-MS(neg)
Var_1145	263.846	NO	UNTARGET	5.99	LC-MS(neg)
Var_1146	857.613	NO	UNTARGET	6.75	LC-MS(neg)
Var_1147	277.963	NO	UNTARGET	2.24	LC-MS(neg)
Var_1148	503.299	NO	UNTARGET	6.33	LC-MS(neg)
Var_1149	452.385	NO	UNTARGET	7.54	LC-MS(neg)
Var_1150	474.288	NO	UNTARGET	8.34	LC-MS(neg)
Var_1151	330.069	NO	UNTARGET	4.78	LC-MS(neg)
Var_1152	207.98	NO	UNTARGET	3.7	LC-MS(neg)
Var_1153	398.373	NO	UNTARGET	7.52	LC-MS(neg)
Var_1154	122.912	NO	UNTARGET	9.64	LC-MS(neg)
Var_1155	400.226	NO	UNTARGET	4.88	LC-MS(neg)
Var_1156	432.157	NO	UNTARGET	2.38	LC-MS(neg)
Var_1157	326.187	NO	UNTARGET	6.92	LC-MS(neg)
Var_1158	156.877	NO	UNTARGET	9.64	LC-MS(neg)
Var_1159	528.453	NO	UNTARGET	9.23	LC-MS(neg)
Var_1160	813.588	NO	UNTARGET	8.85	LC-MS(neg)
Var_1161	466.256	NO	UNTARGET	4.93	LC-MS(neg)
Var_1162	899.585	NO	UNTARGET	9.31	LC-MS(neg)
Var_1163	748.572	NO	UNTARGET	6.75	LC-MS(neg)
Var_1164	584.262	NO	UNTARGET	3.78	LC-MS(neg)
Var_1165	230.027	NO	UNTARGET	3.88	LC-MS(neg)
Var_1166	258.183	NO	UNTARGET	5.4	LC-MS(neg)
Var_1167	325.771	NO	UNTARGET	0.42	LC-MS(neg)
Var_1168	430.166	NO	UNTARGET	3.4	LC-MS(neg)
Var_1169	236.089	NO	UNTARGET	1.63	LC-MS(neg)
Var_1170	291.882	NO	UNTARGET	0.78	LC-MS(neg)
Var_1171	244.203	NO	UNTARGET	6.21	LC-MS(neg)
Var_1172	1110.99	NO	UNTARGET	1.84	LC-MS(neg)
Var_1173	751.551	NO	UNTARGET	9.08	LC-MS(neg)
Var_1174	805.581	NO	UNTARGET	6.29	LC-MS(neg)
Var_1175	134.073	NO	UNTARGET	4	LC-MS(neg)
Var_1176	658.282	NO	UNTARGET	3.95	LC-MS(neg)
Var_1177	723.52	NO	UNTARGET	8.51	LC-MS(neg)
Var_1178	660.294	NO	UNTARGET	4.77	LC-MS(neg)
Var_1179	432.139	NO	UNTARGET	2.14	LC-MS(neg)
Var_1180	614.365	NO	UNTARGET	4.89	LC-MS(neg)
Var_1181	451.142	NO	UNTARGET	4.08	LC-MS(neg)
Var_1182	620.297	NO	UNTARGET	6.37	LC-MS(neg)
Var_1183	247.046	NO	UNTARGET	2.68	LC-MS(neg)
Var_1184	300.933	NO	UNTARGET	2.38	LC-MS(neg)
Var_1185	1228.7	NO	UNTARGET	6.79	LC-MS(neg)
Var_1186	956.974	NO	UNTARGET	2.16	LC-MS(neg)
Var_1187	622.316	NO	UNTARGET	6.83	LC-MS(neg)
Var_1188	307.1	NO	UNTARGET	1.63	LC-MS(neg)
Var_1189	466.311	NO	UNTARGET	9.2	LC-MS(neg)
Var_1190	290.905	NO	UNTARGET	2.38	LC-MS(neg)
Var_1191	584.124	NO	UNTARGET	1.64	LC-MS(neg)
Var_1192	542.271	NO	UNTARGET	4.25	LC-MS(neg)
Var_1193	479.295	NO	UNTARGET	6.41	LC-MS(neg)
Var_1194	474.288	NO	UNTARGET	8.42	LC-MS(neg)
Var_1195	270.255	NO	UNTARGET	6.71	LC-MS(neg)
Var_1196	683.346	NO	UNTARGET	6.8	LC-MS(neg)
Var_1197	552.275	NO	UNTARGET	7.45	LC-MS(neg)
Var_1198	354.216	NO	UNTARGET	6.71	LC-MS(neg)
Var_1199	637.267	NO	UNTARGET	6.16	LC-MS(neg)
Var_1200	956.977	NO	UNTARGET	0.43	LC-MS(neg)
Var_1201	975.609	NO	UNTARGET	8.02	LC-MS(neg)
Var_1202	287.978	NO	UNTARGET	0.77	LC-MS(neg)
Var_1203	228.136	NO	UNTARGET	4.61	LC-MS(neg)
Var_1204	118.063	NO	UNTARGET	1.62	LC-MS(neg)
Var_1205	170.033	NO	UNTARGET	0.76	LC-MS(neg)
Var_1206	447.189	NO	UNTARGET	7.24	LC-MS(neg)
Var_1207	230.031	NO	UNTARGET	3.76	LC-MS(neg)
Var_1208	376.095	NO	UNTARGET	2.38	LC-MS(neg)
Var_1209	857.613	NO	UNTARGET	6.89	LC-MS(neg)
Var_1210	630.409	NO	UNTARGET	7.24	LC-MS(neg)
Var_1211	346.153	NO	UNTARGET	4.27	LC-MS(neg)
Var_1212	490.363	NO	UNTARGET	7.29	LC-MS(neg)
Var_1213	204.01	NO	UNTARGET	2.9	LC-MS(neg)
Var_1214	857.666	NO	UNTARGET	8.01	LC-MS(neg)
Var_1215	956.979	NO	UNTARGET	1.68	LC-MS(neg)
Var_1216	397.095	NO	UNTARGET	2.66	LC-MS(neg)
Var_1217	508.232	NO	UNTARGET	5.53	LC-MS(neg)
Var_1218	535.258	NO	UNTARGET	5.31	LC-MS(neg)
Var_1219	839.603	NO	UNTARGET	8.83	LC-MS(neg)
Var_1220	368.008	NO	UNTARGET	0.89	LC-MS(neg)
Var_1221	623.342	NO	UNTARGET	6.58	LC-MS(neg)
Var_1222	956.979	NO	UNTARGET	2.16	LC-MS(neg)
Var_1223	541.758	NO	UNTARGET	0.32	LC-MS(neg)
Var_1224	219.111	NO	UNTARGET	1.85	LC-MS(neg)
Var_1225	495.333	NO	UNTARGET	6.57	LC-MS(neg)
Var_1226	813.588	NO	UNTARGET	8.88	LC-MS(neg)
Var_1227	188.141	NO	UNTARGET	4.97	LC-MS(neg)
Var_1228	198.05	NO	UNTARGET	2.62	LC-MS(neg)
Var_1229	120.044	NO	UNTARGET	2.61	LC-MS(neg)
Var_1230	609.746	NO	UNTARGET	0.32	LC-MS(neg)
Var_1231	641.299	NO	UNTARGET	6.79	LC-MS(neg)
Var_1232	553.372	NO	UNTARGET	6.94	LC-MS(neg)
Var_1233	314.246	NO	UNTARGET	6.38	LC-MS(neg)
Var_1234	1224.67	NO	UNTARGET	6.45	LC-MS(neg)
Var_1235	799.429	NO	UNTARGET	0.38	LC-MS(neg)
Var_1236	292.099	NO	UNTARGET	4.24	LC-MS(neg)
Var_1237	240.956	NO	UNTARGET	9.7	LC-MS(neg)
Var_1238	613.267	NO	UNTARGET	6.25	LC-MS(neg)
Var_1239	559.34	NO	UNTARGET	6.79	LC-MS(neg)
Var_1240	448.356	NO	UNTARGET	7.29	LC-MS(neg)
Var_1241	80.965	NO	UNTARGET	2.42	LC-MS(neg)
Var_1242	268.086	NO	UNTARGET	0.92	LC-MS(neg)
Var_1243	300.265	NO	UNTARGET	6.51	LC-MS(neg)
Var_1244	803.569	NO	UNTARGET	6.89	LC-MS(neg)
Var_1245	310.884	NO	UNTARGET	5.03	LC-MS(neg)
Var_1246	199.082	NO	UNTARGET	1.1	LC-MS(neg)
Var_1247	555.313	NO	UNTARGET	6.05	LC-MS(neg)
Var_1248	342.117	NO	UNTARGET	9.57	LC-MS(neg)
Var_1249	581.325	NO	UNTARGET	6.3	LC-MS(neg)
Var_1250	231.02	NO	UNTARGET	2.91	LC-MS(neg)
Var_1251	447.235	NO	UNTARGET	5.93	LC-MS(neg)
Var_1252	805.582	NO	UNTARGET	6.01	LC-MS(neg)
Var_1253	324.17	NO	UNTARGET	5.29	LC-MS(neg)
Var_1254	257.962	NO	UNTARGET	0.18	LC-MS(neg)
Var_1255	294.183	NO	UNTARGET	5.31	LC-MS(neg)
Var_1256	300.103	NO	UNTARGET	6.41	LC-MS(neg)
Var_1257	292.901	NO	UNTARGET	2.38	LC-MS(neg)
Var_1258	748.572	NO	UNTARGET	6.95	LC-MS(neg)
Var_1259	482.25	NO	UNTARGET	4.29	LC-MS(neg)
Var_1260	355.857	NO	UNTARGET	0.32	LC-MS(neg)
Var_1261	521.273	NO	UNTARGET	6.39	LC-MS(neg)
Var_1262	599.716	NO	UNTARGET	0.32	LC-MS(neg)
Var_1263	245.915	NO	UNTARGET	4.63	LC-MS(neg)
Var_1264	817.58	NO	UNTARGET	8.92	LC-MS(neg)
Var_1265	503.298	NO	UNTARGET	5.86	LC-MS(neg)
Var_1266	1035.56	NO	UNTARGET	9.54	LC-MS(neg)
Var_1267	748.572	NO	UNTARGET	6.88	LC-MS(neg)
Var_1268	1599.98	NO	UNTARGET	6.34	LC-MS(neg)
Var_1269	1000.65	NO	UNTARGET	6.48	LC-MS(neg)
Var_1270	486.387	NO	UNTARGET	6.87	LC-MS(neg)
Var_1271	184.083	NO	UNTARGET	4.92	LC-MS(neg)
Var_1272	400.344	NO	UNTARGET	7.25	LC-MS(neg)
Var_1273	395.019	NO	UNTARGET	2.62	LC-MS(neg)
Var_1274	803.568	NO	UNTARGET	6.67	LC-MS(neg)
Var_1275	427.975	NO	UNTARGET	5.15	LC-MS(neg)
Var_1276	257.962	NO	UNTARGET	2.74	LC-MS(neg)
Var_1277	133.93	NO	UNTARGET	7.24	LC-MS(neg)
Var_1278	378.172	NO	UNTARGET	7.04	LC-MS(neg)
Var_1279	919.661	NO	UNTARGET	6.17	LC-MS(neg)
Var_1280	122.04	NO	UNTARGET	2.28	LC-MS(neg)
Var_1281	1154.67	NO	UNTARGET	6.31	LC-MS(neg)
Var_1282	691.61	NO	UNTARGET	7.73	LC-MS(neg)
Var_1283	956.968	NO	UNTARGET	2.16	LC-MS(neg)
Var_1284	182.007	NO	UNTARGET	0.89	LC-MS(neg)
Var_1285	1582.01	NO	UNTARGET	6.32	LC-MS(neg)
Var_1286	723.519	NO	UNTARGET	8.76	LC-MS(neg)
Var_1287	160.11	NO	UNTARGET	4.13	LC-MS(neg)
Var_1288	701.313	NO	UNTARGET	6.16	LC-MS(neg)
Var_1289	487.286	NO	UNTARGET	8.32	LC-MS(neg)
Var_1290	172.035	NO	UNTARGET	1.21	LC-MS(neg)
Var_1291	679.515	NO	UNTARGET	0.41	LC-MS(neg)
Var_1292	440.384	NO	UNTARGET	7.26	LC-MS(neg)
Var_1293	412.191	NO	UNTARGET	4.2	LC-MS(neg)
Var_1294	512.407	NO	UNTARGET	7.31	LC-MS(neg)
Var_1295	363.146	NO	UNTARGET	1.64	LC-MS(neg)
Var_1296	466.364	NO	UNTARGET	6.87	LC-MS(neg)
Var_1297	247.912	NO	UNTARGET	4.63	LC-MS(neg)
Var_1298	1046.69	NO	UNTARGET	6.5	LC-MS(neg)
Var_1299	256.24	NO	UNTARGET	6.35	LC-MS(neg)
Var_1300	512.407	NO	UNTARGET	7.12	LC-MS(neg)
Var_1301	466.256	NO	UNTARGET	4.93	LC-MS(neg)
Var_1302	420.052	NO	UNTARGET	1.64	LC-MS(neg)
Var_1303	877.581	NO	UNTARGET	8.27	LC-MS(neg)
Var_1304	258.183	NO	UNTARGET	5.3	LC-MS(neg)
Var_1305	282.147	NO	UNTARGET	5.84	LC-MS(neg)
Var_1306	789.537	NO	UNTARGET	8.31	LC-MS(neg)
Var_1307	897.569	NO	UNTARGET	8.77	LC-MS(neg)
Var_1308	514.421	NO	UNTARGET	7.25	LC-MS(neg)
Var_1309	1039.06	NO	UNTARGET	2.02	LC-MS(neg)
Var_1310	292.038	NO	UNTARGET	2.61	LC-MS(neg)
Var_1311	386.988	NO	UNTARGET	2.62	LC-MS(neg)
Var_1312	611.547	NO	UNTARGET	9.19	LC-MS(neg)
Var_1313	430.08	NO	UNTARGET	1.64	LC-MS(neg)
Var_1314	528.221	NO	UNTARGET	4.34	LC-MS(neg)
Var_1315	512.408	NO	UNTARGET	7.31	LC-MS(neg)
Var_1316	1561.13	NO	UNTARGET	8.47	LC-MS(neg)
Var_1317	207.98	NO	UNTARGET	4.6	LC-MS(neg)
Var_1318	214.12	NO	UNTARGET	4.24	LC-MS(neg)
Var_1319	308.863	NO	UNTARGET	9.94	LC-MS(neg)
Var_1320	242.151	NO	UNTARGET	5.4	LC-MS(neg)
Var_1321	619.556	NO	UNTARGET	0.41	LC-MS(neg)
Var_1322	152.033	NO	UNTARGET	0.99	LC-MS(neg)
Var_1323	144.033	NO	UNTARGET	0.92	LC-MS(neg)
Var_1324	314.127	NO	UNTARGET	4.51	LC-MS(neg)
Var_1325	349.927	NO	UNTARGET	2.67	LC-MS(neg)
Var_1326	449.313	NO	UNTARGET	4.85	LC-MS(neg)
Var_1327	803.565	NO	UNTARGET	6.28	LC-MS(neg)
Var_1328	345.142	NO	UNTARGET	1.64	LC-MS(neg)
Var_1329	338.149	NO	UNTARGET	4.51	LC-MS(neg)
Var_1330	489.105	NO	UNTARGET	2.62	LC-MS(neg)
Var_1331	653.591	NO	UNTARGET	8.34	LC-MS(neg)
Var_1332	599.417	NO	UNTARGET	7.24	LC-MS(neg)
Var_1333	206.847	NO	UNTARGET	1.43	LC-MS(neg)
Var_1334	309.847	NO	UNTARGET	4.8	LC-MS(neg)
Var_1335	452.384	NO	UNTARGET	7.25	LC-MS(neg)
Var_1336	133.931	NO	UNTARGET	7.24	LC-MS(neg)
Var_1337	589.687	NO	UNTARGET	0.33	LC-MS(neg)
Var_1338	803.567	NO	UNTARGET	6.28	LC-MS(neg)
Var_1339	208.844	NO	UNTARGET	1.43	LC-MS(neg)
Var_1340	242.151	NO	UNTARGET	4.86	LC-MS(neg)
Var_1341	1220.64	NO	UNTARGET	6.15	LC-MS(neg)
Var_1342	292.038	NO	UNTARGET	2.38	LC-MS(neg)
Var_1343	745.3	NO	UNTARGET	6.25	LC-MS(neg)
Var_1344	354.22	NO	UNTARGET	9.49	LC-MS(neg)
Var_1345	475.953	NO	UNTARGET	0.72	LC-MS(neg)
Var_1346	256.001	NO	UNTARGET	3.11	LC-MS(neg)
Var_1347	446.338	NO	UNTARGET	7.13	LC-MS(neg)
Var_1348	118.063	NO	UNTARGET	1.83	LC-MS(neg)
Var_1349	272.235	NO	UNTARGET	6.7	LC-MS(neg)
Var_1350	190.047	NO	UNTARGET	1.09	LC-MS(neg)
Var_1351	677.519	NO	UNTARGET	0.41	LC-MS(neg)
Var_1352	512.406	NO	UNTARGET	7.05	LC-MS(neg)
Var_1353	228.208	NO	UNTARGET	6.87	LC-MS(neg)
Var_1354	551.357	NO	UNTARGET	6.59	LC-MS(neg)
Var_1355	869.544	NO	UNTARGET	8.61	LC-MS(neg)
Var_1356	398.23	NO	UNTARGET	5.63	LC-MS(neg)
Var_1357	856.663	NO	UNTARGET	7.88	LC-MS(neg)
Var_1358	230.151	NO	UNTARGET	4.84	LC-MS(neg)
Var_1359	428.186	NO	UNTARGET	4.28	LC-MS(neg)
Var_1360	679.61	NO	UNTARGET	8.34	LC-MS(neg)
Var_1361	332.184	NO	UNTARGET	4.75	LC-MS(neg)
Var_1362	956.979	NO	UNTARGET	1.68	LC-MS(neg)
Var_1363	572.297	NO	UNTARGET	6.94	LC-MS(neg)
Var_1364	279.96	NO	UNTARGET	2.24	LC-MS(neg)
Var_1365	439.303	NO	UNTARGET	6.56	LC-MS(neg)
Var_1366	1110.68	NO	UNTARGET	6.23	LC-MS(neg)
Var_1367	330.182	NO	UNTARGET	4.21	LC-MS(neg)
Var_1368	1134.01	NO	UNTARGET	2.42	LC-MS(neg)
Var_1369	229.004	NO	UNTARGET	1.66	LC-MS(neg)
Var_1370	520.321	NO	UNTARGET	5.54	LC-MS(neg)
Var_1371	244.081	NO	UNTARGET	0.64	LC-MS(neg)
Var_1372	201.991	NO	UNTARGET	0.88	LC-MS(neg)
Var_1373	429.076	NO	UNTARGET	1.64	LC-MS(neg)
Var_1374	531.729	NO	UNTARGET	0.33	LC-MS(neg)
Var_1375	591.685	NO	UNTARGET	0.33	LC-MS(neg)
Var_1376	1141.64	NO	UNTARGET	6.47	LC-MS(neg)
Var_1377	313.843	NO	UNTARGET	4.8	LC-MS(neg)
Var_1378	175.964	NO	UNTARGET	0.17	LC-MS(neg)
Var_1379	581.656	NO	UNTARGET	0.34	LC-MS(neg)
Var_1380	258.025	NO	UNTARGET	3.94	LC-MS(neg)
Var_1381	777.552	NO	UNTARGET	8.39	LC-MS(neg)
Var_1382	503.298	NO	UNTARGET	5.86	LC-MS(neg)
Var_1383	468.194	NO	UNTARGET	4.52	LC-MS(neg)
Var_1384	510.24	NO	UNTARGET	4.12	LC-MS(neg)
Var_1385	956.979	NO	UNTARGET	2.74	LC-MS(neg)
Var_1386	463.742	NO	UNTARGET	0.33	LC-MS(neg)
Var_1387	344.069	NO	UNTARGET	3.61	LC-MS(neg)
Var_1388	198.089	NO	UNTARGET	3.63	LC-MS(neg)
Var_1389	749.552	NO	UNTARGET	8.51	LC-MS(neg)
Var_1390	347.825	NO	UNTARGET	0.33	LC-MS(neg)
Var_1391	300.265	NO	UNTARGET	6.58	LC-MS(neg)
Var_1392	725.312	NO	UNTARGET	6.11	LC-MS(neg)
Var_1393	230.031	NO	UNTARGET	3.76	LC-MS(neg)
Var_1394	581.502	NO	UNTARGET	8.21	LC-MS(neg)
Var_1395	120.044	NO	UNTARGET	0.58	LC-MS(neg)
Var_1396	270.085	NO	UNTARGET	4.99	LC-MS(neg)
Var_1397	678.426	NO	UNTARGET	7.5	LC-MS(neg)
Var_1398	186.125	NO	UNTARGET	4.92	LC-MS(neg)
Var_1399	234.032	NO	UNTARGET	1.61	LC-MS(neg)
Var_1400	227.973	NO	UNTARGET	0.29	LC-MS(neg)
Var_1401	198.075	NO	UNTARGET	1.35	LC-MS(neg)
Var_1402	681.329	NO	UNTARGET	6.45	LC-MS(neg)
Var_1403	791.545	NO	UNTARGET	8.53	LC-MS(neg)
Var_1404	956.979	NO	UNTARGET	1.69	LC-MS(neg)
Var_1405	568.357	NO	UNTARGET	6.45	LC-MS(neg)
Var_1406	956.979	NO	UNTARGET	2.74	LC-MS(neg)
Var_1407	330.255	NO	UNTARGET	7.12	LC-MS(neg)
Var_1408	159.983	NO	UNTARGET	5.95	LC-MS(neg)
Var_1409	384.991	NO	UNTARGET	2.38	LC-MS(neg)
Var_1410	482.195	NO	UNTARGET	4.38	LC-MS(neg)
Var_1411	388.121	NO	UNTARGET	9.57	LC-MS(neg)
Var_1412	568.324	NO	UNTARGET	4.9	LC-MS(neg)
Var_1413	226.078	NO	UNTARGET	4.45	LC-MS(neg)
Var_1414	257.961	NO	UNTARGET	2.19	LC-MS(neg)
Var_1415	1172.64	NO	UNTARGET	6.25	LC-MS(neg)
Var_1416	249.982	NO	UNTARGET	0.66	LC-MS(neg)
Var_1417	503.298	NO	UNTARGET	5.86	LC-MS(neg)
Var_1418	496.415	NO	UNTARGET	7.4	LC-MS(neg)
Var_1419	834.526	NO	UNTARGET	9.59	LC-MS(neg)
Var_1420	214.03	NO	UNTARGET	4	LC-MS(neg)
Var_1421	711.186	NO	UNTARGET	2.14	LC-MS(neg)
Var_1422	873.568	NO	UNTARGET	9.53	LC-MS(neg)
Var_1423	1092.73	NO	UNTARGET	6.71	LC-MS(neg)
Var_1424	555.484	NO	UNTARGET	8.19	LC-MS(neg)
Var_1425	239.084	NO	UNTARGET	4.24	LC-MS(neg)
Var_1426	547.291	NO	UNTARGET	6.49	LC-MS(neg)
Var_1427	280.24	NO	UNTARGET	6.14	LC-MS(neg)
Var_1428	222.162	NO	UNTARGET	6.08	LC-MS(neg)
Var_1429	899.585	NO	UNTARGET	6.67	LC-MS(neg)
Var_1430	1161.1	NO	UNTARGET	4.77	LC-MS(neg)
Var_1431	510.425	NO	UNTARGET	7.4	LC-MS(neg)
Var_1432	208.844	NO	UNTARGET	3.11	LC-MS(neg)
Var_1433	612.528	NO	UNTARGET	8.32	LC-MS(neg)
Var_1434	553.316	NO	UNTARGET	6.02	LC-MS(neg)
Var_1435	112.089	NO	UNTARGET	4.52	LC-MS(neg)
Var_1436	748.571	NO	UNTARGET	6.88	LC-MS(neg)
Var_1437	1025.05	NO	UNTARGET	1.22	LC-MS(neg)
Var_1438	1044.62	NO	UNTARGET	6.12	LC-MS(neg)
Var_1439	223.121	NO	UNTARGET	4.56	LC-MS(neg)
Var_1440	160.11	NO	UNTARGET	4.43	LC-MS(neg)
Var_1441	406.198	NO	UNTARGET	4.21	LC-MS(neg)
Var_1442	356.026	NO	UNTARGET	0.88	LC-MS(neg)
Var_1443	466.2	NO	UNTARGET	4.76	LC-MS(neg)
Var_1444	565.336	NO	UNTARGET	6.42	LC-MS(neg)
Var_1445	368.113	NO	UNTARGET	0.35	LC-MS(neg)
Var_1446	592.391	NO	UNTARGET	7.57	LC-MS(neg)
Var_1447	264.042	NO	UNTARGET	2.61	LC-MS(neg)
Var_1448	460.279	NO	UNTARGET	6	LC-MS(neg)
Var_1449	422.339	NO	UNTARGET	7.24	LC-MS(neg)
Var_1450	667.61	NO	UNTARGET	8.97	LC-MS(neg)
Var_1451	249.981	NO	UNTARGET	7.04	LC-MS(neg)
Var_1452	295.961	NO	UNTARGET	0.29	LC-MS(neg)
Var_1453	175.994	NO	UNTARGET	2.09	LC-MS(neg)
Var_1454	603.308	NO	UNTARGET	6.08	LC-MS(neg)
Var_1455	454.4	NO	UNTARGET	7.53	LC-MS(neg)
Var_1456	159.983	NO	UNTARGET	6.31	LC-MS(neg)
Var_1457	1048.7	NO	UNTARGET	6.51	LC-MS(neg)
Var_1458	136.909	NO	UNTARGET	9.7	LC-MS(neg)
Var_1459	371.085	NO	UNTARGET	2.2	LC-MS(neg)
Var_1460	723.296	NO	UNTARGET	5.87	LC-MS(neg)
Var_1461	623.553	NO	UNTARGET	0.41	LC-MS(neg)
Var_1462	956.979	NO	UNTARGET	2.15	LC-MS(neg)
Var_1463	538.456	NO	UNTARGET	7.24	LC-MS(neg)
Var_1464	159.983	NO	UNTARGET	5.96	LC-MS(neg)
Var_1465	566.308	NO	UNTARGET	4.82	LC-MS(neg)
Var_1466	290.951	NO	UNTARGET	1.65	LC-MS(neg)
Var_1467	471.214	NO	UNTARGET	5.67	LC-MS(neg)
Var_1468	249.061	NO	UNTARGET	1.05	LC-MS(neg)
Var_1469	482.98	NO	UNTARGET	2.67	LC-MS(neg)
Var_1470	655.314	NO	UNTARGET	6.37	LC-MS(neg)
Var_1471	232.94	NO	UNTARGET	9.65	LC-MS(neg)
Var_1472	461.978	NO	UNTARGET	0.74	LC-MS(neg)
Var_1473	581.367	NO	UNTARGET	6.66	LC-MS(neg)
Var_1474	258.025	NO	UNTARGET	3.76	LC-MS(neg)
Var_1475	143.073	NO	UNTARGET	2.36	LC-MS(neg)
Var_1476	398.176	NO	UNTARGET	4.49	LC-MS(neg)
Var_1477	332.099	NO	UNTARGET	2.76	LC-MS(neg)
Var_1478	776.603	NO	UNTARGET	9.63	LC-MS(neg)
Var_1479	204.009	NO	UNTARGET	3.09	LC-MS(neg)
Var_1480	174.088	NO	UNTARGET	3.41	LC-MS(neg)
Var_1481	267.896	NO	UNTARGET	4.69	LC-MS(neg)
Var_1482	329.926	NO	UNTARGET	0.66	LC-MS(neg)
Var_1483	533.351	NO	UNTARGET	6.55	LC-MS(neg)
Var_1484	675.297	NO	UNTARGET	5.98	LC-MS(neg)
Var_1485	615.411	NO	UNTARGET	7.24	LC-MS(neg)
Var_1486	734.552	NO	UNTARGET	8.35	LC-MS(neg)
Var_1487	159.983	NO	UNTARGET	6.41	LC-MS(neg)
Var_1488	394.162	NO	UNTARGET	3.81	LC-MS(neg)
Var_1489	1558.01	NO	UNTARGET	6.37	LC-MS(neg)
Var_1490	601.714	NO	UNTARGET	0.32	LC-MS(neg)
Var_1491	312.172	NO	UNTARGET	7.04	LC-MS(neg)
Var_1492	356.069	NO	UNTARGET	4.77	LC-MS(neg)
Var_1493	316.937	NO	UNTARGET	1.06	LC-MS(neg)
Var_1494	510.426	NO	UNTARGET	7.34	LC-MS(neg)
Var_1495	518.394	NO	UNTARGET	7.53	LC-MS(neg)
Var_1496	198.05	NO	UNTARGET	2.38	LC-MS(neg)
Var_1497	386.176	NO	UNTARGET	4.33	LC-MS(neg)
Var_1498	517.3	NO	UNTARGET	5.4	LC-MS(neg)
Var_1499	324.082	NO	UNTARGET	3.61	LC-MS(neg)
Var_1500	1109.02	NO	UNTARGET	3.11	LC-MS(neg)
Var_1501	207.98	NO	UNTARGET	1.89	LC-MS(neg)
Var_1502	90.032	NO	UNTARGET	0.39	LC-MS(neg)
Var_1503	174.933	NO	UNTARGET	9.62	LC-MS(neg)
Var_1504	681.335	NO	UNTARGET	6.02	LC-MS(neg)
Var_1505	424.389	NO	UNTARGET	7.57	LC-MS(neg)
Var_1506	791.545	NO	UNTARGET	8.31	LC-MS(neg)
Var_1507	120.044	NO	UNTARGET	2.02	LC-MS(neg)
Var_1508	308.886	NO	UNTARGET	5.03	LC-MS(neg)
Var_1509	317.955	NO	UNTARGET	6.88	LC-MS(neg)
Var_1510	858.68	NO	UNTARGET	9.64	LC-MS(neg)
Var_1511	830.65	NO	UNTARGET	8.07	LC-MS(neg)
Var_1512	486.281	NO	UNTARGET	8.32	LC-MS(neg)
Var_1513	336.058	NO	UNTARGET	0.76	LC-MS(neg)
Var_1514	302.939	NO	UNTARGET	2.62	LC-MS(neg)
Var_1515	380.021	NO	UNTARGET	0.76	LC-MS(neg)
Var_1516	304.93	NO	UNTARGET	0.37	LC-MS(neg)
Var_1517	320.105	NO	UNTARGET	2.62	LC-MS(neg)
Var_1518	983.998	NO	UNTARGET	9.75	LC-MS(neg)
Var_1519	579.659	NO	UNTARGET	0.34	LC-MS(neg)
Var_1520	563.32	NO	UNTARGET	5.78	LC-MS(neg)
Var_1521	246.121	NO	UNTARGET	1.62	LC-MS(neg)
Var_1522	805.582	NO	UNTARGET	6.67	LC-MS(neg)
Var_1523	366.276	NO	UNTARGET	6.58	LC-MS(neg)
Var_1524	219.94	NO	UNTARGET	3.69	LC-MS(neg)
Var_1525	654.23	NO	UNTARGET	5.09	LC-MS(neg)
Var_1526	476.341	NO	UNTARGET	7.24	LC-MS(neg)
Var_1527	603.43	NO	UNTARGET	7.24	LC-MS(neg)
Var_1528	595.352	NO	UNTARGET	6.52	LC-MS(neg)
Var_1529	430.181	NO	UNTARGET	7.04	LC-MS(neg)
Var_1530	204.024	NO	UNTARGET	0.6	LC-MS(neg)
Var_1531	250.027	NO	UNTARGET	1.49	LC-MS(neg)
Var_1532	533.309	NO	UNTARGET	6.99	LC-MS(neg)
Var_1533	332.138	NO	UNTARGET	3.93	LC-MS(neg)
Var_1534	622.334	NO	UNTARGET	5.78	LC-MS(neg)
Var_1535	740.214	NO	UNTARGET	7.32	LC-MS(neg)
Var_1536	533.933	NO	UNTARGET	6.67	LC-MS(neg)
Var_1537	1609.13	NO	UNTARGET	8.38	LC-MS(neg)
Var_1538	198.075	NO	UNTARGET	0.62	LC-MS(neg)
Var_1539	145.931	NO	UNTARGET	9.66	LC-MS(neg)
Var_1540	244.001	NO	UNTARGET	3.59	LC-MS(neg)
Var_1541	282.017	NO	UNTARGET	3.71	LC-MS(neg)
Var_1542	258.085	NO	UNTARGET	1.58	LC-MS(neg)
Var_1543	518.251	NO	UNTARGET	6.07	LC-MS(neg)
Var_1544	217.941	NO	UNTARGET	4.17	LC-MS(neg)
Var_1545	661.355	NO	UNTARGET	6.55	LC-MS(neg)
Var_1546	216.009	NO	UNTARGET	3.4	LC-MS(neg)
Var_1547	328.074	NO	UNTARGET	4.77	LC-MS(neg)
Var_1548	312.06	NO	UNTARGET	0.89	LC-MS(neg)
Var_1549	413.974	NO	UNTARGET	5.34	LC-MS(neg)
Var_1550	512.407	NO	UNTARGET	7.31	LC-MS(neg)
Var_1551	795.315	NO	UNTARGET	6.29	LC-MS(neg)
Var_1552	378.171	NO	UNTARGET	7.04	LC-MS(neg)
Var_1553	640.189	NO	UNTARGET	7.03	LC-MS(neg)
Var_1554	326.036	NO	UNTARGET	0.91	LC-MS(neg)
Var_1555	442.396	NO	UNTARGET	7.28	LC-MS(neg)
Var_1556	659.363	NO	UNTARGET	5.73	LC-MS(neg)
Var_1557	505.279	NO	UNTARGET	6.55	LC-MS(neg)
Var_1558	401.86	NO	UNTARGET	0.7	LC-MS(neg)
Var_1559	336.119	NO	UNTARGET	5.39	LC-MS(neg)
Var_1560	258.108	NO	UNTARGET	2.02	LC-MS(neg)
Var_1561	579.309	NO	UNTARGET	6.11	LC-MS(neg)
Var_1562	748.572	NO	UNTARGET	6.96	LC-MS(neg)
Var_1563	527.32	NO	UNTARGET	6	LC-MS(neg)
Var_1564	103.94	NO	UNTARGET	7.58	LC-MS(neg)
Var_1565	256.24	NO	UNTARGET	6.71	LC-MS(neg)
Var_1566	956.978	NO	UNTARGET	3.02	LC-MS(neg)
Var_1567	1565.15	NO	UNTARGET	9.04	LC-MS(neg)
Var_1568	480.292	NO	UNTARGET	6.63	LC-MS(neg)
Var_1569	330.152	NO	UNTARGET	6.88	LC-MS(neg)
Var_1570	145.053	NO	UNTARGET	1.59	LC-MS(neg)
Var_1571	338.153	NO	UNTARGET	6.95	LC-MS(neg)
Var_1572	474.288	NO	UNTARGET	8.35	LC-MS(neg)
Var_1573	771.316	NO	UNTARGET	6.48	LC-MS(neg)
Var_1574	242.927	NO	UNTARGET	1.82	LC-MS(neg)
Var_1575	442.399	NO	UNTARGET	7.42	LC-MS(neg)
Var_1576	593.337	NO	UNTARGET	6.5	LC-MS(neg)
Var_1577	372.297	NO	UNTARGET	7.24	LC-MS(neg)
Var_1578	159.983	NO	UNTARGET	5.95	LC-MS(neg)
Var_1579	205.989	NO	UNTARGET	1.62	LC-MS(neg)
Var_1580	779.439	NO	UNTARGET	0.42	LC-MS(neg)
Var_1581	646.312	NO	UNTARGET	6.63	LC-MS(neg)
Var_1582	617.561	NO	UNTARGET	0.41	LC-MS(neg)
Var_1583	319.053	NO	UNTARGET	0.81	LC-MS(neg)
Var_1584	444.107	NO	UNTARGET	2.62	LC-MS(neg)
Var_1585	125.022	NO	UNTARGET	0.76	LC-MS(neg)
Var_1586	503.303	NO	UNTARGET	5.86	LC-MS(neg)
Var_1587	628.156	NO	UNTARGET	3.79	LC-MS(neg)
Var_1588	1134.68	NO	UNTARGET	6.21	LC-MS(neg)
Var_1589	159.983	NO	UNTARGET	9.65	LC-MS(neg)
Var_1590	803.568	NO	UNTARGET	6.28	LC-MS(neg)
Var_1591	280.24	NO	UNTARGET	6.05	LC-MS(neg)
Var_1592	146.069	NO	UNTARGET	2.76	LC-MS(neg)
Var_1593	479.077	NO	UNTARGET	2.62	LC-MS(neg)
Var_1594	923.584	NO	UNTARGET	8.9	LC-MS(neg)
Var_1595	432.236	NO	UNTARGET	5.15	LC-MS(neg)
Var_1596	381.264	NO	UNTARGET	6.06	LC-MS(neg)
Var_1597	657.325	NO	UNTARGET	6.11	LC-MS(neg)
Var_1598	454.082	NO	UNTARGET	0.92	LC-MS(neg)
Var_1599	284.089	NO	UNTARGET	3.24	LC-MS(neg)
Var_1600	787.574	NO	UNTARGET	8.85	LC-MS(neg)
Var_1601	344.132	NO	UNTARGET	6.88	LC-MS(neg)
Var_1602	663.967	NO	UNTARGET	0.74	LC-MS(neg)
Var_1603	302.93	NO	UNTARGET	2.38	LC-MS(neg)
Var_1604	193.943	NO	UNTARGET	1.22	LC-MS(neg)
Var_1605	471.206	NO	UNTARGET	7.54	LC-MS(neg)
Var_1606	98.071	NO	UNTARGET	4.51	LC-MS(neg)
Var_1607	289.037	NO	UNTARGET	2.02	LC-MS(neg)
Var_1608	776.602	NO	UNTARGET	6.74	LC-MS(neg)
Var_1609	380.196	NO	UNTARGET	7.29	LC-MS(neg)
Var_1610	841.534	NO	UNTARGET	8.31	LC-MS(neg)
Var_1611	663.283	NO	UNTARGET	6.3	LC-MS(neg)
Var_1612	416.323	NO	UNTARGET	5.71	LC-MS(neg)
Var_1613	448.305	NO	UNTARGET	6.88	LC-MS(neg)
Var_1614	242.927	NO	UNTARGET	1.61	LC-MS(neg)
Var_1615	860.54	NO	UNTARGET	9.59	LC-MS(neg)
Var_1616	438.168	NO	UNTARGET	4.31	LC-MS(neg)
Var_1617	521.701	NO	UNTARGET	0.34	LC-MS(neg)
Var_1618	255.982	NO	UNTARGET	1.64	LC-MS(neg)
Var_1619	901.601	NO	UNTARGET	7.88	LC-MS(neg)
Var_1620	382.233	NO	UNTARGET	6.88	LC-MS(neg)
Var_1621	512.406	NO	UNTARGET	7.31	LC-MS(neg)
Var_1622	956.979	NO	UNTARGET	1.68	LC-MS(neg)
Var_1623	533.726	NO	UNTARGET	0.33	LC-MS(neg)
Var_1624	763.515	NO	UNTARGET	8.31	LC-MS(neg)
Var_1625	446.337	NO	UNTARGET	7.24	LC-MS(neg)
Var_1626	643.4	NO	UNTARGET	7.04	LC-MS(neg)
Var_1627	104.046	NO	UNTARGET	1.06	LC-MS(neg)
Var_1628	465.739	NO	UNTARGET	0.33	LC-MS(neg)
Var_1629	1037.05	NO	UNTARGET	1.49	LC-MS(neg)
Var_1630	941.558	NO	UNTARGET	9.54	LC-MS(neg)
Var_1631	788.525	NO	UNTARGET	8.15	LC-MS(neg)
Var_1632	499.269	NO	UNTARGET	5.83	LC-MS(neg)
Var_1633	956.979	NO	UNTARGET	2.99	LC-MS(neg)
Var_1634	568.323	NO	UNTARGET	5.33	LC-MS(neg)
Var_1635	220.843	NO	UNTARGET	9.65	LC-MS(neg)
Var_1636	448.001	NO	UNTARGET	2.42	LC-MS(neg)
Var_1637	450.37	NO	UNTARGET	7.53	LC-MS(neg)
Var_1638	560.477	NO	UNTARGET	8.3	LC-MS(neg)
Var_1639	158.094	NO	UNTARGET	4.46	LC-MS(neg)
Var_1640	529.27	NO	UNTARGET	4.39	LC-MS(neg)
Var_1641	572.126	NO	UNTARGET	4.58	LC-MS(neg)
Var_1642	555.326	NO	UNTARGET	6.21	LC-MS(neg)
Var_1643	743.545	NO	UNTARGET	9.03	LC-MS(neg)
Var_1644	394.145	NO	UNTARGET	6.81	LC-MS(neg)
Var_1645	454.399	NO	UNTARGET	7.25	LC-MS(neg)
Var_1646	769.299	NO	UNTARGET	6.05	LC-MS(neg)
Var_1647	748.571	NO	UNTARGET	6.28	LC-MS(neg)
Var_1648	159.983	NO	UNTARGET	5.94	LC-MS(neg)
Var_1649	448.353	NO	UNTARGET	7.4	LC-MS(neg)
Var_1650	621.359	NO	UNTARGET	6.61	LC-MS(neg)
Var_1651	1080.98	NO	UNTARGET	9.64	LC-MS(neg)
Var_1652	681.511	NO	UNTARGET	0.41	LC-MS(neg)
Var_1653	606.246	NO	UNTARGET	4.5	LC-MS(neg)
Var_1654	803.568	NO	UNTARGET	6.28	LC-MS(neg)
Var_1655	568.468	NO	UNTARGET	7.53	LC-MS(neg)
Var_1656	322.154	NO	UNTARGET	5.14	LC-MS(neg)
Var_1657	429.195	NO	UNTARGET	7.54	LC-MS(neg)
Var_1658	630.408	NO	UNTARGET	7.3	LC-MS(neg)
Var_1659	427.179	NO	UNTARGET	7.29	LC-MS(neg)
Var_1660	919.555	NO	UNTARGET	8.1	LC-MS(neg)
Var_1661	667.459	NO	UNTARGET	7.53	LC-MS(neg)
Var_1662	531.278	NO	UNTARGET	8.32	LC-MS(neg)
Var_1663	246.02	NO	UNTARGET	2.78	LC-MS(neg)
Var_1664	243.087	NO	UNTARGET	0.44	LC-MS(neg)
Var_1665	242.002	NO	UNTARGET	0.91	LC-MS(neg)
Var_1666	322.155	NO	UNTARGET	4.99	LC-MS(neg)
Var_1667	899.584	NO	UNTARGET	6.89	LC-MS(neg)
Var_1668	283.946	NO	UNTARGET	0.7	LC-MS(neg)
Var_1669	486.173	NO	UNTARGET	3.71	LC-MS(neg)
Var_1670	1204.69	NO	UNTARGET	6.3	LC-MS(neg)
Var_1671	438.295	NO	UNTARGET	5.91	LC-MS(neg)
Var_1672	449.94	NO	UNTARGET	5.56	LC-MS(neg)
Var_1673	494.431	NO	UNTARGET	7.54	LC-MS(neg)
Var_1674	803.567	NO	UNTARGET	6.28	LC-MS(neg)
Var_1675	791.44	NO	UNTARGET	0.38	LC-MS(neg)
Var_1676	626.364	NO	UNTARGET	5.3	LC-MS(neg)
Var_1677	239.953	NO	UNTARGET	3.83	LC-MS(neg)
Var_1678	212.031	NO	UNTARGET	4.02	LC-MS(neg)
Var_1679	366.142	NO	UNTARGET	1.63	LC-MS(neg)
Var_1680	341.033	NO	UNTARGET	2.68	LC-MS(neg)
Var_1681	280.239	NO	UNTARGET	6.5	LC-MS(neg)
Var_1682	831.647	NO	UNTARGET	8.06	LC-MS(neg)
Var_1683	337.797	NO	UNTARGET	0.34	LC-MS(neg)
Var_1684	531.914	NO	UNTARGET	0.71	LC-MS(neg)
Var_1685	278.185	NO	UNTARGET	6.12	LC-MS(neg)
Var_1686	418.22	NO	UNTARGET	4.88	LC-MS(neg)
Var_1687	841.617	NO	UNTARGET	7.54	LC-MS(neg)
Var_1688	304.929	NO	UNTARGET	0.48	LC-MS(neg)
Var_1689	214.093	NO	UNTARGET	0.31	LC-MS(neg)
Var_1690	134.022	NO	UNTARGET	0.41	LC-MS(neg)
Var_1691	189.011	NO	UNTARGET	1.07	LC-MS(neg)
Var_1692	180.151	NO	UNTARGET	5.39	LC-MS(neg)
Var_1693	136.038	NO	UNTARGET	0.81	LC-MS(neg)
Var_1694	203.99	NO	UNTARGET	0.88	LC-MS(neg)
Var_1695	234.005	NO	UNTARGET	3.52	LC-MS(neg)
Var_1696	358.101	NO	UNTARGET	5.39	LC-MS(neg)
Var_1697	223.037	NO	UNTARGET	1.64	LC-MS(neg)
Var_1698	475.769	NO	UNTARGET	0.33	LC-MS(neg)
Var_1699	615.353	NO	UNTARGET	6.21	LC-MS(neg)
Var_1700	443.175	NO	UNTARGET	7.24	LC-MS(neg)
Var_1701	181.074	NO	UNTARGET	1.27	LC-MS(neg)
Var_1702	803.567	NO	UNTARGET	6	LC-MS(neg)
Var_1703	202.029	NO	UNTARGET	3.61	LC-MS(neg)
Var_1704	395.019	NO	UNTARGET	2.38	LC-MS(neg)
Var_1705	630.407	NO	UNTARGET	7.24	LC-MS(neg)
Var_1706	406.033	NO	UNTARGET	0.75	LC-MS(neg)
Var_1707	500.296	NO	UNTARGET	4.98	LC-MS(neg)
Var_1708	405.048	NO	UNTARGET	2.62	LC-MS(neg)
Var_1709	258.219	NO	UNTARGET	6.64	LC-MS(neg)
Var_1710	345.827	NO	UNTARGET	0.33	LC-MS(neg)
Var_1711	1584.03	NO	UNTARGET	6.44	LC-MS(neg)
Var_1712	174.935	NO	UNTARGET	9.62	LC-MS(neg)
Var_1713	202.12	NO	UNTARGET	4.21	LC-MS(neg)
Var_1714	308.197	NO	UNTARGET	5.82	LC-MS(neg)
Var_1715	314.941	NO	UNTARGET	1.06	LC-MS(neg)
Var_1716	724.51	NO	UNTARGET	9.56	LC-MS(neg)
Var_1717	219.939	NO	UNTARGET	3.69	LC-MS(neg)
Var_1718	633.324	NO	UNTARGET	6.16	LC-MS(neg)
Var_1719	595.31	NO	UNTARGET	6.09	LC-MS(neg)
Var_1720	198.91	NO	UNTARGET	9.71	LC-MS(neg)
Var_1721	533.911	NO	UNTARGET	0.71	LC-MS(neg)
Var_1722	122.037	NO	UNTARGET	2.91	LC-MS(neg)
Var_1723	557.309	NO	UNTARGET	6.15	LC-MS(neg)
Var_1724	857.615	NO	UNTARGET	6.29	LC-MS(neg)
Var_1725	452.15	NO	UNTARGET	4.18	LC-MS(neg)
Var_1726	526.066	NO	UNTARGET	0.76	LC-MS(neg)
Var_1727	262.048	NO	UNTARGET	2.14	LC-MS(neg)
Var_1728	426.124	NO	UNTARGET	4.58	LC-MS(neg)
Var_1729	240.075	NO	UNTARGET	5.84	LC-MS(neg)
Var_1730	286.146	NO	UNTARGET	1.1	LC-MS(neg)
Var_1731	496.229	NO	UNTARGET	3.47	LC-MS(neg)
Var_1732	265.168	NO	UNTARGET	6.44	LC-MS(neg)
Var_1733	426.002	NO	UNTARGET	0.75	LC-MS(neg)
Var_1734	416.223	NO	UNTARGET	4.77	LC-MS(neg)
Var_1735	240.172	NO	UNTARGET	5.68	LC-MS(neg)
Var_1736	194.094	NO	UNTARGET	4.92	LC-MS(neg)
Var_1737	282.255	NO	UNTARGET	6.45	LC-MS(neg)
Var_1738	667.702	NO	UNTARGET	0.32	LC-MS(neg)
Var_1739	773.331	NO	UNTARGET	6.71	LC-MS(neg)
Var_1740	688.283	NO	UNTARGET	6.49	LC-MS(neg)
Var_1741	609.349	NO	UNTARGET	5.28	LC-MS(neg)
Var_1742	1291.18	NO	UNTARGET	4.85	LC-MS(neg)
Var_1743	968.01	NO	UNTARGET	8.11	LC-MS(neg)
Var_1744	278.188	NO	UNTARGET	5.78	LC-MS(neg)
Var_1745	229.967	NO	UNTARGET	0.18	LC-MS(neg)
Var_1746	1172.64	NO	UNTARGET	6.25	LC-MS(neg)
Var_1747	494.164	NO	UNTARGET	3.88	LC-MS(neg)
Var_1748	471.772	NO	UNTARGET	0.33	LC-MS(neg)
Var_1749	701.915	NO	UNTARGET	7.69	LC-MS(neg)
Var_1750	552.473	NO	UNTARGET	7.58	LC-MS(neg)
Var_1751	414.128	NO	UNTARGET	2.13	LC-MS(neg)
Var_1752	205.073	NO	UNTARGET	3.64	LC-MS(neg)
Var_1753	346.062	NO	UNTARGET	3.61	LC-MS(neg)
Var_1754	326.194	NO	UNTARGET	8.31	LC-MS(neg)
Var_1755	857.612	NO	UNTARGET	9.5	LC-MS(neg)
Var_1756	428.224	NO	UNTARGET	5.03	LC-MS(neg)
Var_1757	829.655	NO	UNTARGET	7.64	LC-MS(neg)
Var_1758	446.133	NO	UNTARGET	2.13	LC-MS(neg)
Var_1759	372.063	NO	UNTARGET	3.61	LC-MS(neg)
Var_1760	715.514	NO	UNTARGET	8.48	LC-MS(neg)
Var_1761	808.225	NO	UNTARGET	4.77	LC-MS(neg)
Var_1762	570.281	NO	UNTARGET	6.25	LC-MS(neg)
Var_1763	294.255	NO	UNTARGET	6.5	LC-MS(neg)
Var_1764	372.196	NO	UNTARGET	4.43	LC-MS(neg)
Var_1765	1299.84	NO	UNTARGET	7.52	LC-MS(neg)
Var_1766	438.296	NO	UNTARGET	6	LC-MS(neg)
Var_1767	347.089	NO	UNTARGET	1.01	LC-MS(neg)
Var_1768	596.495	NO	UNTARGET	7.32	LC-MS(neg)
Var_1769	273.965	NO	UNTARGET	0.66	LC-MS(neg)
Var_1770	383.729	NO	UNTARGET	0.42	LC-MS(neg)
Var_1771	540.257	NO	UNTARGET	4.27	LC-MS(neg)
Var_1772	367.025	NO	UNTARGET	2.62	LC-MS(neg)
Var_1773	164.905	NO	UNTARGET	9.64	LC-MS(neg)
Var_1774	382.182	NO	UNTARGET	7.29	LC-MS(neg)
Var_1775	174.995	NO	UNTARGET	0.6	LC-MS(neg)
Var_1776	451.265	NO	UNTARGET	6.07	LC-MS(neg)
Var_1777	151.063	NO	UNTARGET	2.1	LC-MS(neg)
Var_1778	265.898	NO	UNTARGET	4.69	LC-MS(neg)
Var_1779	650.215	NO	UNTARGET	2.13	LC-MS(neg)
Var_1780	695.639	NO	UNTARGET	8.53	LC-MS(neg)
Var_1781	175.963	NO	UNTARGET	0.49	LC-MS(neg)
Var_1782	210.842	NO	UNTARGET	0.81	LC-MS(neg)
Var_1783	839.602	NO	UNTARGET	8.87	LC-MS(neg)
Var_1784	573.162	NO	UNTARGET	2.62	LC-MS(neg)
Var_1785	369.904	NO	UNTARGET	5.45	LC-MS(neg)
Var_1786	514.428	NO	UNTARGET	7.4	LC-MS(neg)
Var_1787	470.788	NO	UNTARGET	9.77	LC-MS(neg)
Var_1788	881.608	NO	UNTARGET	8.9	LC-MS(neg)
Var_1789	776.685	NO	UNTARGET	4.62	LC-MS(neg)
Var_1790	1058.66	NO	UNTARGET	6.05	LC-MS(neg)
Var_1791	496.189	NO	UNTARGET	4.52	LC-MS(neg)
Var_1792	235.964	NO	UNTARGET	9.5	LC-MS(neg)
Var_1793	131.059	NO	UNTARGET	1.09	LC-MS(neg)
Var_1794	743.542	NO	UNTARGET	8.31	LC-MS(neg)
Var_1795	464.218	NO	UNTARGET	6.91	LC-MS(neg)
Var_1796	327.909	NO	UNTARGET	0.29	LC-MS(neg)
Var_1797	536.149	NO	UNTARGET	3.61	LC-MS(neg)
Var_1798	239.087	NO	UNTARGET	4.24	LC-MS(neg)
Var_1799	317.962	NO	UNTARGET	0.6	LC-MS(neg)
Var_1800	400.229	NO	UNTARGET	5.1	LC-MS(neg)
Var_1801	655.315	NO	UNTARGET	6.25	LC-MS(neg)
Var_1802	1652	NO	UNTARGET	6.12	LC-MS(neg)
Var_1803	508.102	NO	UNTARGET	2.13	LC-MS(neg)
Var_1804	228.902	NO	UNTARGET	9.7	LC-MS(neg)
Var_1805	296.138	NO	UNTARGET	4.81	LC-MS(neg)
Var_1806	463.187	NO	UNTARGET	4.12	LC-MS(neg)
Var_1807	351.923	NO	UNTARGET	2.67	LC-MS(neg)
Var_1808	216.893	NO	UNTARGET	0.59	LC-MS(neg)
Var_1809	817.299	NO	UNTARGET	6.08	LC-MS(neg)
Var_1810	796.017	NO	UNTARGET	0.76	LC-MS(neg)
Var_1811	858.527	NO	UNTARGET	9.59	LC-MS(neg)
Var_1812	256.167	NO	UNTARGET	4.59	LC-MS(neg)
Var_1813	826.3	NO	UNTARGET	4.58	LC-MS(neg)
Var_1814	256.24	NO	UNTARGET	6.71	LC-MS(neg)
Var_1815	324.227	NO	UNTARGET	7.24	LC-MS(neg)
Var_1816	488.267	NO	UNTARGET	5.67	LC-MS(neg)
Var_1817	406.182	NO	UNTARGET	5.51	LC-MS(neg)
Var_1818	308.124	NO	UNTARGET	0.39	LC-MS(neg)
Var_1819	236.047	NO	UNTARGET	2.62	LC-MS(neg)
Var_1820	136.053	NO	UNTARGET	2.23	LC-MS(neg)
Var_1821	384.13	NO	UNTARGET	1.05	LC-MS(neg)
Var_1822	396.161	NO	UNTARGET	7.05	LC-MS(neg)
Var_1823	641.299	NO	UNTARGET	6.71	LC-MS(neg)
Var_1824	216.039	NO	UNTARGET	1.14	LC-MS(neg)
Var_1825	260.005	NO	UNTARGET	0.6	LC-MS(neg)
Var_1826	455.157	NO	UNTARGET	1.64	LC-MS(neg)
Var_1827	503.212	NO	UNTARGET	6.41	LC-MS(neg)
Var_1828	257.956	NO	UNTARGET	3.7	LC-MS(neg)
Var_1829	368.201	NO	UNTARGET	7.53	LC-MS(neg)
Var_1830	1103.55	NO	UNTARGET	9.55	LC-MS(neg)
Var_1831	394.181	NO	UNTARGET	7.24	LC-MS(neg)
Var_1832	244.203	NO	UNTARGET	6.39	LC-MS(neg)
Var_1833	830.65	NO	UNTARGET	8.31	LC-MS(neg)
Var_1834	659.342	NO	UNTARGET	6.22	LC-MS(neg)
Var_1835	779.567	NO	UNTARGET	9.11	LC-MS(neg)
Var_1836	814.546	NO	UNTARGET	8.17	LC-MS(neg)
Var_1837	593.273	NO	UNTARGET	6.11	LC-MS(neg)
Var_1838	288.911	NO	UNTARGET	9.65	LC-MS(neg)
Var_1839	968.01	NO	UNTARGET	8.25	LC-MS(neg)
Var_1840	442.362	NO	UNTARGET	6.86	LC-MS(neg)
Var_1841	413.816	NO	UNTARGET	0.32	LC-MS(neg)
Var_1842	402.15	NO	UNTARGET	6.77	LC-MS(neg)
Var_1843	247.011	NO	UNTARGET	1.64	LC-MS(neg)
Var_1844	729.566	NO	UNTARGET	8.31	LC-MS(neg)
Var_1845	131.074	NO	UNTARGET	2.13	LC-MS(neg)
Var_1846	861.623	NO	UNTARGET	8.02	LC-MS(neg)
Var_1847	399.864	NO	UNTARGET	0.7	LC-MS(neg)
Var_1848	518.151	NO	UNTARGET	4.77	LC-MS(neg)
Var_1849	249.982	NO	UNTARGET	0.66	LC-MS(neg)
Var_1850	642.151	NO	UNTARGET	7.29	LC-MS(neg)
Var_1851	158.877	NO	UNTARGET	9.64	LC-MS(neg)
Var_1852	350.021	NO	UNTARGET	2.62	LC-MS(neg)
Var_1853	264.133	NO	UNTARGET	6.05	LC-MS(neg)
Var_1854	857.612	NO	UNTARGET	6.28	LC-MS(neg)
Var_1855	280.042	NO	UNTARGET	0.7	LC-MS(neg)
Var_1856	559.322	NO	UNTARGET	6.45	LC-MS(neg)
Var_1857	195.089	NO	UNTARGET	5.48	LC-MS(neg)
Var_1858	276.172	NO	UNTARGET	5.79	LC-MS(neg)
Var_1859	608.006	NO	UNTARGET	3.11	LC-MS(neg)
Var_1860	181.11	NO	UNTARGET	4.9	LC-MS(neg)
Var_1861	748.571	NO	UNTARGET	6.29	LC-MS(neg)
Var_1862	428.01	NO	UNTARGET	0.75	LC-MS(neg)
Var_1863	261.007	NO	UNTARGET	1.21	LC-MS(neg)
Var_1864	312.175	NO	UNTARGET	6.29	LC-MS(neg)
Var_1865	347.889	NO	UNTARGET	0.58	LC-MS(neg)
Var_1866	785.485	NO	UNTARGET	6.12	LC-MS(neg)
Var_1867	310.116	NO	UNTARGET	1.78	LC-MS(neg)
Var_1868	478.399	NO	UNTARGET	7.57	LC-MS(neg)
Var_1869	583.653	NO	UNTARGET	0.34	LC-MS(neg)
Var_1870	331.924	NO	UNTARGET	0.66	LC-MS(neg)
Var_1871	255.935	NO	UNTARGET	2.62	LC-MS(neg)
Var_1872	432.181	NO	UNTARGET	3.64	LC-MS(neg)
Var_1873	884.543	NO	UNTARGET	9.58	LC-MS(neg)
Var_1874	272.938	NO	UNTARGET	2.62	LC-MS(neg)
Var_1875	312.164	NO	UNTARGET	6.28	LC-MS(neg)
Var_1876	775.536	NO	UNTARGET	8.19	LC-MS(neg)
Var_1877	186.05	NO	UNTARGET	2.02	LC-MS(neg)
Var_1878	594.403	NO	UNTARGET	7.55	LC-MS(neg)
Var_1879	184.146	NO	UNTARGET	5.02	LC-MS(neg)
Var_1880	284.118	NO	UNTARGET	5.32	LC-MS(neg)
Var_1881	271.968	NO	UNTARGET	0.8	LC-MS(neg)
Var_1882	801.429	NO	UNTARGET	0.37	LC-MS(neg)
Var_1883	350.137	NO	UNTARGET	5.84	LC-MS(neg)
Var_1884	124.052	NO	UNTARGET	2.9	LC-MS(neg)
Var_1885	438.334	NO	UNTARGET	6.88	LC-MS(neg)
Var_1886	656.428	NO	UNTARGET	6.88	LC-MS(neg)
Var_1887	196.059	NO	UNTARGET	1.83	LC-MS(neg)
Var_1888	367.907	NO	UNTARGET	5.45	LC-MS(neg)
Var_1889	386.987	NO	UNTARGET	2.38	LC-MS(neg)
Var_1890	569.498	NO	UNTARGET	8.37	LC-MS(neg)
Var_1891	527.299	NO	UNTARGET	5.86	LC-MS(neg)
Var_1892	550.301	NO	UNTARGET	6.01	LC-MS(neg)
Var_1893	318.935	NO	UNTARGET	1.06	LC-MS(neg)
Var_1894	542.339	NO	UNTARGET	6.87	LC-MS(neg)
Var_1895	426.208	NO	UNTARGET	5.31	LC-MS(neg)
Var_1896	254.142	NO	UNTARGET	4.12	LC-MS(neg)
Var_1897	244.167	NO	UNTARGET	5.13	LC-MS(neg)
Var_1898	341.904	NO	UNTARGET	0.79	LC-MS(neg)
Var_1899	241.95	NO	UNTARGET	3.81	LC-MS(neg)
Var_1900	807.505	NO	UNTARGET	8.31	LC-MS(neg)
Var_1901	273.966	NO	UNTARGET	0.28	LC-MS(neg)
Var_1902	405.784	NO	UNTARGET	0.33	LC-MS(neg)
Var_1903	296.235	NO	UNTARGET	6.52	LC-MS(neg)
Var_1904	1152.65	NO	UNTARGET	6.05	LC-MS(neg)
Var_1905	102.047	NO	UNTARGET	1.64	LC-MS(pos)
Var_1906	187.063	NO	UNTARGET	2.13	LC-MS(pos)
Var_1907	495.329	NO	UNTARGET	6.34	LC-MS(pos)
Var_1908	519.332	NO	UNTARGET	6.14	LC-MS(pos)
Var_1909	990.669	NO	UNTARGET	6.34	LC-MS(pos)
Var_1910	523.364	NO	UNTARGET	6.8	LC-MS(pos)
Var_1911	521.348	NO	UNTARGET	6.45	LC-MS(pos)
Var_1912	165.078	NO	UNTARGET	1.64	LC-MS(pos)
Var_1913	495.333	NO	UNTARGET	6.25	LC-MS(pos)
Var_1914	543.333	NO	UNTARGET	6.12	LC-MS(pos)
Var_1915	161.105	NO	UNTARGET	0.38	LC-MS(pos)
Var_1916	545.348	NO	UNTARGET	6.3	LC-MS(pos)
Var_1917	519.332	NO	UNTARGET	6.05	LC-MS(pos)
Var_1918	567.332	NO	UNTARGET	6.08	LC-MS(pos)
Var_1919	807.57	NO	UNTARGET	7.24	LC-MS(pos)
Var_1920	807.577	NO	UNTARGET	7.24	LC-MS(pos)
Var_1921	180.065	NO	UNTARGET	2.18	LC-MS(pos)
Var_1922	807.572	NO	UNTARGET	7.24	LC-MS(pos)
Var_1923	807.581	NO	UNTARGET	7.25	LC-MS(pos)
Var_1924	757.567	NO	UNTARGET	8.53	LC-MS(pos)
Var_1925	131.094	NO	UNTARGET	1.09	LC-MS(pos)
Var_1926	85.088	NO	UNTARGET	1.09	LC-MS(pos)
Var_1927	807.572	NO	UNTARGET	7.24	LC-MS(pos)
Var_1928	143.095	NO	UNTARGET	0.4	LC-MS(pos)
Var_1929	781.56	NO	UNTARGET	7.24	LC-MS(pos)
Var_1930	781.558	NO	UNTARGET	7.25	LC-MS(pos)
Var_1931	805.584	NO	UNTARGET	8.22	LC-MS(pos)
Var_1932	757.582	NO	UNTARGET	8.54	LC-MS(pos)
Var_1933	781.588	NO	UNTARGET	8.28	LC-MS(pos)
Var_1934	168.029	NO	UNTARGET	0.76	LC-MS(pos)
Var_1935	194.081	NO	UNTARGET	2.74	LC-MS(pos)
Var_1936	1062.66	NO	UNTARGET	6.13	LC-MS(pos)
Var_1937	523.364	NO	UNTARGET	6.71	LC-MS(pos)
Var_1938	759.587	NO	UNTARGET	8.97	LC-MS(pos)
Var_1939	757.591	NO	UNTARGET	8.53	LC-MS(pos)
Var_1940	299.347	NO	UNTARGET	5.79	LC-MS(pos)
Var_1941	117.058	NO	UNTARGET	2.13	LC-MS(pos)
Var_1942	781.578	NO	UNTARGET	8.28	LC-MS(pos)
Var_1943	103.099	NO	UNTARGET	0.36	LC-MS(pos)
Var_1944	781.559	NO	UNTARGET	7.24	LC-MS(pos)
Var_1945	372.299	NO	UNTARGET	5.67	LC-MS(pos)
Var_1946	781.56	NO	UNTARGET	7.24	LC-MS(pos)
Var_1947	143.074	NO	UNTARGET	2.13	LC-MS(pos)
Var_1948	757.585	NO	UNTARGET	8.5	LC-MS(pos)
Var_1949	202.047	NO	UNTARGET	0.37	LC-MS(pos)
Var_1950	197.091	NO	UNTARGET	2.74	LC-MS(pos)
Var_1951	541.317	NO	UNTARGET	5.86	LC-MS(pos)
Var_1952	1515.15	NO	UNTARGET	8.52	LC-MS(pos)
Var_1953	781.584	NO	UNTARGET	8.28	LC-MS(pos)
Var_1954	145.053	NO	UNTARGET	2.13	LC-MS(pos)
Var_1955	117.079	NO	UNTARGET	0.38	LC-MS(pos)
Var_1956	281.273	NO	UNTARGET	6.98	LC-MS(pos)
Var_1957	1515.14	NO	UNTARGET	8.56	LC-MS(pos)
Var_1958	493.317	NO	UNTARGET	5.98	LC-MS(pos)
Var_1959	807.574	NO	UNTARGET	7.25	LC-MS(pos)
Var_1960	545.346	NO	UNTARGET	6.8	LC-MS(pos)
Var_1961	779.559	NO	UNTARGET	8.11	LC-MS(pos)
Var_1962	809.617	NO	UNTARGET	8.84	LC-MS(pos)
Var_1963	181.071	NO	UNTARGET	1.03	LC-MS(pos)
Var_1964	783.596	NO	UNTARGET	8.7	LC-MS(pos)
Var_1965	180.079	NO	UNTARGET	4.77	LC-MS(pos)
Var_1966	833.587	NO	UNTARGET	7.24	LC-MS(pos)
Var_1967	757.579	NO	UNTARGET	8.68	LC-MS(pos)
Var_1968	467.302	NO	UNTARGET	5.84	LC-MS(pos)
Var_1969	344.266	NO	UNTARGET	5.13	LC-MS(pos)
Var_1970	509.349	NO	UNTARGET	6.57	LC-MS(pos)
Var_1971	807.582	NO	UNTARGET	7.25	LC-MS(pos)
Var_1972	759.595	NO	UNTARGET	8.98	LC-MS(pos)
Var_1973	202.046	NO	UNTARGET	0.46	LC-MS(pos)
Var_1974	176.094	NO	UNTARGET	1.25	LC-MS(pos)
Var_1975	543.333	NO	UNTARGET	6.05	LC-MS(pos)
Var_1976	783.59	NO	UNTARGET	8.7	LC-MS(pos)
Var_1977	112.957	NO	UNTARGET	9.76	LC-MS(pos)
Var_1978	833.594	NO	UNTARGET	7.24	LC-MS(pos)
Var_1979	785.605	NO	UNTARGET	9.22	LC-MS(pos)
Var_1980	569.348	NO	UNTARGET	6.21	LC-MS(pos)
Var_1981	781.582	NO	UNTARGET	8.28	LC-MS(pos)
Var_1982	180.065	NO	UNTARGET	2.18	LC-MS(pos)
Var_1983	238.084	NO	UNTARGET	3.61	LC-MS(pos)
Var_1984	180.065	NO	UNTARGET	1.89	LC-MS(pos)
Var_1985	833.593	NO	UNTARGET	7.25	LC-MS(pos)
Var_1986	833.587	NO	UNTARGET	7.25	LC-MS(pos)
Var_1987	279.096	NO	UNTARGET	0.34	LC-MS(pos)
Var_1988	782.564	NO	UNTARGET	7.24	LC-MS(pos)
Var_1989	833.592	NO	UNTARGET	7.24	LC-MS(pos)
Var_1990	509.349	NO	UNTARGET	6.57	LC-MS(pos)
Var_1991	121.957	NO	UNTARGET	9.75	LC-MS(pos)
Var_1992	493.317	NO	UNTARGET	5.98	LC-MS(pos)
Var_1993	479.337	NO	UNTARGET	6.5	LC-MS(pos)
Var_1994	521.348	NO	UNTARGET	6.45	LC-MS(pos)
Var_1995	118.038	NO	UNTARGET	1.03	LC-MS(pos)
Var_1996	141.058	NO	UNTARGET	2.13	LC-MS(pos)
Var_1997	785.594	NO	UNTARGET	9.54	LC-MS(pos)
Var_1998	807.584	NO	UNTARGET	8.33	LC-MS(pos)
Var_1999	481.353	NO	UNTARGET	6.52	LC-MS(pos)
Var_2000	1515.15	NO	UNTARGET	8.68	LC-MS(pos)
Var_2001	136.033	NO	UNTARGET	1.48	LC-MS(pos)
Var_2002	140.951	NO	UNTARGET	9.75	LC-MS(pos)
Var_2003	96.961	NO	UNTARGET	9.75	LC-MS(pos)
Var_2004	481.317	NO	UNTARGET	6.09	LC-MS(pos)
Var_2005	117.079	NO	UNTARGET	0.38	LC-MS(pos)
Var_2006	758.576	NO	UNTARGET	8.53	LC-MS(pos)
Var_2007	169.053	NO	UNTARGET	2.13	LC-MS(pos)
Var_2008	833.592	NO	UNTARGET	7.25	LC-MS(pos)
Var_2009	509.348	NO	UNTARGET	6.52	LC-MS(pos)
Var_2010	1040.68	NO	UNTARGET	6.32	LC-MS(pos)
Var_2011	114.047	NO	UNTARGET	2.13	LC-MS(pos)
Var_2012	293.147	NO	UNTARGET	1.61	LC-MS(pos)
Var_2013	584.264	NO	UNTARGET	4.5	LC-MS(pos)
Var_2014	113.059	NO	UNTARGET	0.39	LC-MS(pos)
Var_2015	758.584	NO	UNTARGET	8.52	LC-MS(pos)
Var_2016	787.614	NO	UNTARGET	7.75	LC-MS(pos)
Var_2017	807.576	NO	UNTARGET	6.88	LC-MS(pos)
[truncated: 1,485 more rows]

## Sheet: Proteins
DATA ID	ID Long name	ID Abbreviation
Var_3503	Tumor necrosis factor receptor superfamily member 14	TNFRSF14
Var_3504	Low-density lipoprotein receptor	LDL receptor
Var_3505	Integrin beta-2	ITGB2
Var_3506	Interleukin-17 receptor A	IL-17RA
Var_3507	Tumor necrosis factor receptor 2	TNF-R2
Var_3508	Matrix metalloproteinase-9	MMP-9
Var_3509	Ephrin type-B receptor 4	EPHB4
Var_3510	Interleukin-2 receptor subunit alpha	IL2-RA
Var_3511	Osteoprotegerin	OPG
Var_3512	CD166 antigen	ALCAM
Var_3513	Trefoil factor 3	TFF3
Var_3514	P-selectin	SELP
Var_3515	Cystatin-B	CSTB
Var_3516	Monocyte chemotactic protein 1	MCP-1
Var_3517	Scavenger receptor cysteine-rich type 1 protein M130	CD163
Var_3518	Galectin-3	Gal-3
Var_3519	Granulins	GRN
Var_3520	Matrix extracellular phosphoglycoprotein	MEPE
Var_3521	Bleomycin hydrolase	BLM hydrolase
Var_3522	Perlecan	PLC
Var_3523	Lymphotoxin-beta receptor	LTBR
Var_3524	Neurogenic locus notch homolog protein 3	Notch 3
Var_3525	Metalloproteinase inhibitor 4	TIMP4
Var_3526	Contactin-1	CNTN1
Var_3527	Cadherin-5	CDH5
Var_3528	Trem-like transcript 2 protein	TLT-2
Var_3529	Fatty acid-binding protein, adipocyte	FABP4
Var_3530	Tissue factor pathway inhibitor	TFPI
Var_3531	Plasminogen activator inhibitor 1	PAI
Var_3532	C-C motif chemokine 24	CCL24
Var_3533	Transferrin receptor protein 1	TR
Var_3534	Tumor necrosis factor receptor superfamily member 10C	TNFRSF10C
Var_3535	Growth/differentiation factor 15	GDF-15
Var_3536	E-selectin	SELE
Var_3537	Azurocidin	AZU1
Var_3538	Protein delta homolog 1	DLK-1
Var_3539	Spondin-1	SPON1
Var_3540	Myeloperoxidase	MPO
Var_3541	C-X-C motif chemokine 16	CXCL16
Var_3542	Interleukin-6 receptor subunit alpha	IL-6RA
Var_3543	Resistin	RETN
Var_3544	Insulin-like growth factor-binding protein 1	IGFBP-1
Var_3545	Chitotriosidase-1	CHIT1
Var_3546	Tartrate-resistant acid phosphatase type 5	TR-AP
Var_3547	C-C motif chemikine 22	CCL22
Var_3548	Pulmonary surfactant-associated protein D	PSP-D
Var_3549	Elafin	PI3
Var_3550	Epithelial cell adhesion molecule	Ep-CAM
Var_3551	Aminopeptidase N	AP-N
Var_3552	Tyrosine-protein kinase receptor UFO	AXL
Var_3553	Interleukin-1 receptor type 1	IL-1RT1
Var_3554	Matrix metalloproteinase-2	MMP-2
Var_3555	Tumor necrosis factor receptor superfamily member 6	FAS
Var_3556	Myoglobin	MB
Var_3557	Tumor necrosis factor ligand superfamily member 13B	TNFSF13B
Var_3558	Myeloblastin	PRTN3
Var_3559	Proprotein convertase subtilisin/kexin type 9	PCSK9
Var_3560	Urokinase plasminogen activator surface receptor	U-PAR
Var_3561	Osteopontin	OPN
Var_3562	Cathepsin D	CTSD
Var_3563	Peptidoglycan recognition protein 1	PGLYRP1
Var_3564	Carboxypeptidase A1	CPA1
Var_3565	Junctional adhesion molecule A	JAM-A
Var_3566	Galectin-4	Gal-4
Var_3567	Interleukin-1 receptor type 2	IL-1RT2
Var_3568	Tyrosine-protein phosphatase non-receptor type substrate 1	SHPS-1
Var_3569	C-C motif chemokine 15	CCL15
Var_3570	Caspase-3	CASP-3
Var_3571	Urokinase-type plasminogen activator	uPA
Var_3572	Carboxypeptidase B	CPB1
Var_3573	Chitinase-3-like protein 1	CHI3L1
Var_3574	ST2 protein	ST2
Var_3575	Tissue-type plasminogen activator	t-PA
Var_3576	Secretoglobin family 3A member 2	SCGB3A2
Var_3577	Epidermal growth factor receptor	EGFR
Var_3578	Insulin-like growth factor-binding protein 7	IGFBP-7
Var_3579	Complement component C1q receptor	CD93
Var_3580	Interleukin-18-binding protein	IL-18BP
Var_3581	Collagen alpha-1(I) chain	COL1A1
Var_3582	Paraoxonase (PON 3)	PON3
Var_3583	Cathepsin Z	CTSZ
Var_3584	Matrix metalloproteinase-3	MMP-3
Var_3585	Retinoic acid receptor responder protein 2	RARRES2
Var_3586	Intercellular adhesion molecule 2	ICAM-2
Var_3587	Kallikrein-6	KLK6
Var_3588	Platelet-derived growth factor subunit A	PDGF subunit A
Var_3589	Tumor necrosis factor receptor 1	TNF-R1
Var_3590	Insulin-like Growth Factor-Binding Protein 2	IGFBP-2
Var_3591	von Willebrand factor	vWF
Var_3592	Platelet endothelial cell adhesion molecule	PECAM-1
Var_3593	N-terminal prohormone brain natriuretic peptide	NT-pro BNP
Var_3594	C-C motif chemokine 16	CCL16
